# Supplementary material for: Ethical dilemma of identity disclosure faced by medical students in clinical clerkships: A nationwide multicenter study in China
Source: PLoS One. 2018 Jul 11;13(7):e0200335. doi: 10.1371/journal.pone.0200335 (PMC6040732; doi:10.1371/journal.pone.0200335)
Supplement: S1 Dataset — Participants’ answers to the questionnaire. (XLS) [file pone.0200335.s002.xls]

## Sheet: Sheet1
No.	1.Your gender	3.How long have you been directly involved in direct patient care	4.Was clinical medicine your first choice when applying for college?	5.Do you have any family members who are also health care workers?	6.Have you ever been hospitalized or have you ever taken care of someone who was hospitalized?	7.When you preceptors introduce you to the patients and their families, how would he/she address you?	8.If a particular clinical practice is mainly managed by medical students like you, how would you deal with your identity?	9.What do you think is the biggest problem if the patients know your identity as a medical student?	10.How many times have you been distrusted because of your identity in your clinical working experience (e.g. patients or patients' relatives showed distrust towards you verbally) in the past 6 months?	11.How many times have you been refused to perform medical procedures by the patients because of your identity in the past 6	12.How many times have you been involved in a medical conflict with patients (e.g. patients threatened to sue you or your institution for malpractice) in the past 6 months?	13.1.Taking medical history & conducting physical examination	13.2.Noninvasive medical procedures like dressing changes	13.3.Low-risk invasive medical procedures like venous blood draws	13.4.High-risk invasive medical procedures like bone marrow aspiration and lumber puncture	14.How do you feel about patients' distrust towards medical students?	15.Do you feel that the patients have every right to know the true identities of all team members involved in the medical care?	16.1.It will hinder normal care	16.2.It will negatively affect development of a young doctor	16.3.It will negatively affect the doctor-patient relationships	16.4.It will not bear serious negative effects	17.Do you think that the school should train preceptors to deal with students' identity issue?	18.Do you think that the patients realize that it is a routine for medical students to participate in medical care in teaching hospitals?	19.Which do you think is the best way to resovle stigma around identity issues of medical students?
1	A	A	A	A	A	B	B	D	A	A	A	No	No	No	Yes	A	A	No	Yes	No	No	A	A	A
2	B	A	A	A	A	A	A	A	A	A	A	Yes	Yes	Yes	Yes	B	A	No	Yes	Yes	No	A	B	A
3	A	A	A	A	A	A	A	B	A	A	A	No	No	No	No	B	A	Yes	Yes	No	No	A	B	A
4	A	B	B	B	B	B	A	B	A	A	A	No	No	Yes	Yes	A	A	No	No	No	Yes	A	B	A
5	B	A	A	A	A	A	B	B	B	A	A	No	No	Yes	Yes	A	A	Yes	Yes	No	No	A	B	C
6	B	A	B	B	A	A	B	A	A	A	A	No	No	No	No	B	A	No	Yes	No	No	A	A	C
7	A	A	A	B	A	A	B	D	B	A	A	No	No	No	Yes	B	A	No	Yes	No	No	B	B	D
8	A	C	A	B	A	B	B	A	B	B	A	No	No	Yes	Yes	B	A	No	Yes	No	Yes	A	B	B
9	B	B	A	B	A	B	B	A	B	A	A	No	No	Yes	Yes	A	A	No	No	No	Yes	A	B	A
10	B	B	A	B	A	A	A	E	B	B	A	Yes	Yes	Yes	Yes	A	A	No	No	No	Yes	B	B	C
11	B	B	B	A	B	B	B	A	A	A	A	No	No	No	Yes	B	A	Yes	Yes	Yes	No	A	B	C
12	B	A	A	A	A	A	A	A	A	B	A	Yes	Yes	Yes	Yes	B	A	Yes	No	No	No	A	B	A
13	B	B	A	B	A	A	B	A	B	B	A	Yes	No	Yes	Yes	B	A	Yes	Yes	Yes	No	A	A	A
14	A	A	A	A	B	B	B	E	A	A	A	No	No	Yes	Yes	A	A	No	No	No	Yes	A	B	A
15	A	B	A	A	A	A	B	A	B	B	A	No	No	No	Yes	B	A	Yes	Yes	Yes	No	A	B	A
16	B	A	A	A	A	A	B	A	B	A	A	No	No	No	Yes	B	A	Yes	Yes	Yes	No	A	B	C
17	B	B	A	A	A	A	B	C	B	B	B	No	No	No	Yes	B	A	Yes	Yes	Yes	No	A	B	A
18	B	A	A	B	A	A	A	B	C	B	A	No	No	No	No	B	A	No	Yes	No	No	A	B	A
19	A	A	A	A	B	A	B	A	B	A	A	No	No	Yes	Yes	A	A	Yes	No	No	No	A	A	A
20	A	B	A	B	A	B	B	A	C	C	A	Yes	Yes	Yes	Yes	B	A	Yes	Yes	No	No	A	A	A
21	B	A	A	B	A	B	B	A	B	A	A	Yes	Yes	No	No	A	A	No	No	Yes	No	A	A	C
22	A	A	A	B	A	A	A	E	A	B	A	Yes	Yes	Yes	Yes	B	A	No	No	No	Yes	A	A	A
23	B	B	B	A	B	B	B	A	B	B	B	No	No	No	Yes	A	A	No	Yes	No	No	A	A	C
24	A	A	A	B	A	B	B	F	C	B	A	No	No	Yes	Yes	B	A	Yes	Yes	No	No	A	A	A
25	A	A	B	B	A	B	B	A	A	A	A	No	No	No	Yes	A	A	No	Yes	No	No	A	A	A
26	B	C	A	B	A	B	B	E	B	B	A	No	No	No	Yes	A	A	Yes	Yes	No	No	A	A	B
27	B	A	A	A	B	B	B	A	B	B	A	No	No	No	No	B	A	Yes	Yes	No	No	A	B	A
28	A	A	A	A	B	A	B	E	B	B	A	No	No	No	Yes	B	A	No	Yes	No	No	A	A	C
29	B	A	A	A	B	A	B	A	B	A	A	No	No	No	No	B	A	Yes	Yes	No	No	A	B	C
30	B	A	A	B	B	B	B	A	A	A	A	No	No	Yes	Yes	B	A	Yes	No	Yes	No	A	B	A
31	A	A	A	B	B	A	B	F	B	A	A	No	No	No	No	B	A	Yes	No	No	No	A	A	A
32	B	A	A	A	A	B	A	E	C	A	A	No	No	No	Yes	B	A	No	No	No	Yes	A	A	A
33	B	B	A	A	A	B	B	A	B	A	A	No	No	Yes	Yes	A	A	No	Yes	No	No	A	B	A
34	B	B	A	A	A	A	B	A	B	B	A	No	No	No	No	B	A	Yes	No	No	No	A	A	C
35	B	A	A	B	B	A	B	A	C	C	A	No	No	Yes	Yes	B	A	No	Yes	No	No	A	A	A
36	B	A	A	B	B	B	B	A	A	A	A	No	No	No	Yes	B	A	No	Yes	No	No	A	A	C
37	B	A	A	B	A	A	A	B	A	A	A	Yes	Yes	Yes	Yes	B	A	Yes	Yes	No	No	A	A	A
38	A	B	A	B	A	B	B	D	C	C	A	No	No	No	Yes	B	A	No	Yes	No	No	A	A	A
39	A	A	A	A	A	B	B	F	A	A	A	No	No	No	Yes	B	A	No	Yes	No	No	A	A	C
40	A	A	A	B	A	B	B	F	B	B	A	No	No	No	Yes	B	A	Yes	Yes	No	Yes	A	A	C
41	A	A	A	B	A	A	B	A	B	B	A	No	No	No	Yes	B	A	No	Yes	Yes	No	A	B	C
42	A	A	A	B	B	B	B	A	A	A	A	No	No	No	Yes	B	A	Yes	Yes	No	No	A	A	A
43	B	A	A	A	B	A	B	B	B	B	A	No	No	No	Yes	B	A	No	Yes	No	No	A	A	A
44	A	B	A	A	A	B	B	F	B	B	A	No	No	No	Yes	B	A	Yes	No	No	No	A	A	A
45	B	B	A	B	A	B	B	C	A	A	A	No	No	Yes	Yes	A	A	Yes	No	Yes	No	A	A	C
46	B	A	A	A	B	A	B	F	B	A	A	No	No	Yes	Yes	B	A	Yes	Yes	Yes	No	A	B	C
47	A	A	A	B	B	A	B	A	A	A	A	Yes	Yes	No	Yes	B	A	Yes	Yes	Yes	No	B	B	C
48	B	B	A	B	B	B	B	B	C	B	A	No	No	Yes	Yes	B	A	Yes	No	No	No	A	B	C
49	B	A	A	A	A	A	A	E	C	C	C	Yes	Yes	Yes	Yes	C	A	Yes	Yes	Yes	No	A	A	A
50	B	B	B	B	A	B	B	C	B	C	A	No	No	No	Yes	B	A	Yes	No	No	No	A	A	A
51	A	C	A	A	A	B	B	F	A	A	A	No	No	No	Yes	B	A	Yes	Yes	Yes	No	A	A	C
52	B	C	A	A	A	B	B	F	C	C	A	No	No	No	Yes	B	A	Yes	Yes	Yes	No	A	A	B
53	B	C	A	A	A	B	B	F	B	B	A	Yes	Yes	Yes	Yes	B	A	No	Yes	Yes	No	A	B	A
54	B	B	A	B	A	B	B	A	B	A	A	No	No	No	Yes	B	A	No	Yes	No	No	A	B	B
55	B	C	A	A	A	A	A	B	B	B	A	No	No	No	Yes	B	A	No	Yes	Yes	No	A	A	A
56	B	B	A	A	A	B	B	A	B	B	A	No	No	No	Yes	B	A	No	Yes	No	No	A	B	B
57	A	C	A	B	B	B	B	C	A	A	A	No	No	No	No	B	A	No	No	Yes	No	A	A	C
58	B	A	A	B	B	A	B	C	A	A	A	Yes	No	No	Yes	A	B	No	Yes	Yes	No	A	A	C
59	B	C	A	A	B	B	B	F	B	B	A	No	No	No	Yes	B	A	Yes	No	No	Yes	A	A	A
60	A	B	A	B	A	B	B	C	C	C	B	No	No	Yes	Yes	B	A	Yes	Yes	Yes	Yes	A	A	C
61	B	A	A	A	A	B	B	B	A	A	A	No	No	Yes	Yes	B	A	Yes	Yes	No	No	A	B	C
62	B	A	A	B	A	A	B	E	A	A	A	No	Yes	Yes	Yes	A	A	Yes	Yes	No	No	A	B	A
63	B	A	A	B	B	A	B	A	B	B	A	No	No	No	Yes	A	A	No	No	Yes	No	A	A	A
64	B	C	A	B	B	B	B	A	C	C	A	No	No	Yes	Yes	B	B	Yes	Yes	Yes	No	A	A	C
65	A	A	A	B	A	B	B	A	B	B	A	No	No	No	Yes	A	A	No	Yes	No	No	A	B	A
66	B	A	A	A	B	A	B	B	B	A	A	No	No	No	No	A	A	Yes	No	No	Yes	A	B	A
67	B	A	A	A	B	A	B	A	B	A	A	No	No	Yes	Yes	A	A	No	No	Yes	No	A	A	A
68	B	A	A	B	A	A	A	E	A	A	A	No	Yes	Yes	Yes	B	A	No	No	No	Yes	A	A	A
69	B	A	A	B	B	A	B	E	B	A	A	No	No	No	Yes	B	A	Yes	No	No	No	A	B	A
70	A	B	A	A	B	A	B	A	C	C	A	No	No	Yes	Yes	A	A	No	Yes	No	No	A	A	B
71	B	A	A	B	B	A	B	E	B	A	A	No	No	Yes	Yes	B	B	No	No	Yes	No	A	B	C
72	B	C	A	B	B	B	B	A	A	A	B	No	No	Yes	Yes	B	A	Yes	Yes	No	No	A	B	B
73	A	C	B	B	A	B	B	C	A	A	A	No	No	No	Yes	B	A	No	Yes	No	No	A	A	A
74	A	C	A	A	A	B	B	F	C	A	C	No	No	No	Yes	B	A	No	Yes	No	No	A	B	D
75	A	C	A	A	B	B	B	A	C	C	A	No	No	Yes	No	A	A	No	Yes	No	No	B	A	A
76	B	C	A	B	B	B	B	C	B	A	A	No	No	No	Yes	B	A	No	No	Yes	No	A	B	C
77	A	B	A	A	B	B	B	B	B	B	A	No	No	No	Yes	A	A	No	No	Yes	No	A	A	E
78	B	A	A	A	B	B	B	B	C	C	A	No	No	No	Yes	B	B	Yes	No	No	No	A	A	A
79	B	A	B	B	A	A	B	B	C	C	A	No	No	No	Yes	B	A	Yes	Yes	Yes	No	A	A	C
80	B	C	A	B	A	A	B	A	B	B	A	No	No	No	Yes	B	A	No	Yes	No	No	A	B	A
81	B	A	A	A	A	A	B	E	B	B	A	No	No	No	No	B	A	Yes	No	No	No	A	B	B
82	B	C	A	B	A	B	B	A	C	B	A	No	No	Yes	Yes	B	A	Yes	No	No	No	A	B	A
83	A	B	A	B	B	B	A	B	A	A	A	No	No	No	Yes	B	A	Yes	Yes	No	No	A	B	A
84	A	C	A	A	A	B	B	C	C	C	A	No	No	No	Yes	A	A	No	Yes	Yes	No	A	B	C
85	B	B	A	B	A	A	B	A	C	B	B	No	No	No	Yes	B	A	No	Yes	No	No	A	B	A
86	B	B	A	A	A	A	B	A	C	B	A	No	No	No	Yes	B	A	No	Yes	No	No	A	B	C
87	B	B	A	B	B	B	B	A	B	B	A	No	No	No	Yes	A	B	Yes	No	No	No	B	B	C
88	A	A	A	B	A	B	B	A	C	C	A	No	No	Yes	Yes	A	A	Yes	Yes	Yes	No	B	A	D
89	B	B	A	A	B	B	B	A	B	A	A	No	No	No	Yes	B	A	No	Yes	No	No	A	B	A
90	A	B	A	B	A	B	B	A	B	B	A	No	No	No	Yes	B	A	No	Yes	No	No	A	B	B
91	B	B	A	A	B	B	B	B	B	A	A	No	No	No	Yes	B	A	No	Yes	No	No	A	B	B
92	B	C	B	A	A	A	A	C	B	B	A	Yes	Yes	Yes	Yes	B	A	No	Yes	No	No	B	A	A
93	A	B	A	A	A	B	B	A	C	B	A	No	No	No	Yes	B	A	Yes	Yes	No	No	A	A	B
94	A	B	A	A	A	B	B	F	B	A	A	No	No	No	No	A	A	No	Yes	Yes	No	A	A	A
95	B	B	A	A	A	B	B	A	A	A	A	No	No	Yes	Yes	A	A	Yes	No	No	No	A	A	A
96	B	C	A	A	B	B	B	B	B	B	A	No	No	No	Yes	B	A	Yes	No	No	No	B	B	D
97	B	B	A	B	B	B	B	A	C	C	A	No	No	No	No	B	A	Yes	No	No	No	A	B	A
98	A	B	A	B	A	B	B	C	B	B	A	No	No	No	Yes	B	A	No	Yes	No	No	A	B	A
99	B	A	B	A	A	A	B	A	A	A	A	No	No	No	Yes	B	A	No	Yes	No	No	A	B	A
100	B	A	A	B	A	A	A	E	B	B	A	No	No	Yes	Yes	A	A	No	Yes	No	No	A	A	A
101	B	A	A	A	B	A	A	A	A	A	A	No	No	No	No	B	A	Yes	No	No	No	A	B	B
102	B	C	A	A	A	B	B	A	B	B	A	No	No	Yes	Yes	A	A	Yes	Yes	Yes	No	A	A	C
103	B	C	A	B	B	B	B	A	B	B	A	No	No	No	Yes	B	A	Yes	No	No	No	B	A	A
104	A	A	B	A	A	B	B	A	C	A	A	No	No	No	Yes	A	A	Yes	Yes	No	No	B	A	D
105	B	C	A	B	A	B	B	A	C	C	A	No	No	No	Yes	B	A	Yes	No	No	No	A	B	A
106	A	C	B	A	A	B	B	B	C	B	B	Yes	Yes	No	Yes	B	A	No	Yes	No	No	A	A	B
107	B	B	B	B	A	B	B	E	B	B	A	No	No	No	Yes	B	A	No	No	Yes	No	A	A	A
108	B	C	A	B	A	A	B	B	B	B	A	No	No	Yes	Yes	A	A	Yes	Yes	No	Yes	A	A	D
109	A	C	A	B	A	B	B	B	B	B	A	No	No	No	Yes	B	B	Yes	Yes	No	No	A	B	A
110	B	C	A	B	B	B	B	B	C	C	A	No	No	No	Yes	B	A	No	Yes	No	No	A	A	A
111	A	A	A	B	A	B	B	A	A	A	A	No	No	No	Yes	B	A	Yes	No	No	No	A	B	A
112	B	C	B	B	A	B	B	A	A	A	A	No	No	No	Yes	B	A	Yes	No	No	No	B	A	A
113	A	C	A	A	A	B	B	A	A	A	A	No	No	No	Yes	B	A	No	Yes	No	No	B	B	A
114	B	C	A	B	A	B	B	A	B	B	A	No	No	No	Yes	B	A	Yes	Yes	No	No	A	B	A
115	A	A	A	B	A	A	B	A	A	A	A	No	Yes	Yes	No	B	A	Yes	No	No	No	A	B	A
116	B	A	A	A	A	A	A	B	A	A	A	No	No	Yes	Yes	B	A	Yes	No	No	No	A	A	C
117	B	A	A	A	B	A	A	E	B	B	A	No	No	No	No	A	A	No	Yes	No	No	A	B	C
118	B	A	A	A	A	A	B	B	A	A	A	No	No	No	Yes	B	A	Yes	Yes	No	No	A	A	C
119	A	A	A	B	A	A	A	E	C	C	A	No	No	No	No	B	A	No	Yes	No	No	A	A	A
120	B	B	A	A	B	A	B	A	B	B	A	No	No	Yes	Yes	B	A	Yes	No	No	No	A	B	A
121	B	B	A	A	A	A	B	A	B	B	A	No	No	No	Yes	A	A	No	No	No	Yes	A	A	E
122	B	A	A	A	A	A	A	C	B	A	A	Yes	No	Yes	Yes	B	A	No	No	No	Yes	A	B	A
123	B	A	A	B	B	A	A	A	A	A	A	No	No	No	Yes	B	A	Yes	Yes	Yes	No	A	B	C
124	A	A	A	B	A	A	A	B	C	C	A	No	No	No	No	B	A	No	Yes	No	No	A	B	A
125	B	A	A	B	B	B	B	D	B	A	A	No	No	No	Yes	B	B	No	Yes	No	No	B	A	A
126	A	B	A	A	A	A	B	A	B	B	A	No	No	No	No	B	A	No	Yes	Yes	No	A	A	B
127	B	C	A	A	B	B	B	F	B	B	A	No	No	No	Yes	B	A	No	Yes	No	No	A	B	C
128	B	B	A	A	B	B	B	A	B	A	A	No	No	No	Yes	B	A	Yes	Yes	No	No	A	B	C
129	B	B	A	B	B	B	B	A	B	B	A	No	No	No	Yes	B	A	No	Yes	No	No	A	B	A
130	B	B	A	B	A	B	B	D	B	A	A	No	No	No	Yes	A	A	No	No	No	Yes	B	A	C
131	A	C	A	B	A	B	B	A	A	A	A	No	No	No	No	B	A	No	Yes	Yes	No	A	B	A
132	A	B	A	B	A	B	B	A	B	B	A	No	No	Yes	Yes	B	A	No	Yes	No	No	A	A	C
133	B	C	A	A	A	A	B	F	C	C	A	Yes	No	No	No	B	A	No	Yes	No	No	A	A	D
134	A	C	A	B	B	B	B	A	B	C	A	No	No	Yes	Yes	B	A	No	Yes	No	No	A	B	A
135	A	B	A	A	A	A	B	A	B	B	A	No	No	No	No	C	A	Yes	Yes	No	No	A	B	C
136	B	C	A	B	A	B	A	B	C	B	A	No	No	Yes	Yes	B	A	No	Yes	Yes	No	A	B	A
137	B	B	A	A	B	B	B	C	B	B	A	No	No	No	Yes	B	B	Yes	Yes	Yes	No	A	A	A
138	B	C	A	A	A	B	B	F	B	A	A	No	No	No	Yes	B	B	No	Yes	Yes	No	B	A	C
139	A	B	A	A	B	B	B	F	B	B	A	No	No	No	Yes	B	A	Yes	Yes	No	No	A	A	A
140	A	C	B	B	A	A	B	C	B	A	A	No	No	No	Yes	B	A	No	No	Yes	No	A	B	A
141	B	B	B	B	B	B	B	C	B	A	B	No	No	No	Yes	B	A	No	Yes	No	No	A	A	A
142	B	B	A	A	B	B	B	A	B	B	A	No	No	No	No	B	A	No	No	Yes	No	A	B	A
143	A	C	A	A	A	A	B	F	B	B	A	No	No	No	Yes	B	A	Yes	Yes	No	No	A	B	C
144	A	B	A	B	A	B	B	F	B	A	A	No	No	No	Yes	B	B	No	No	No	Yes	A	B	A
145	B	C	B	B	B	A	B	F	C	C	A	No	No	No	Yes	A	A	No	Yes	No	No	B	A	B
146	A	C	A	B	B	B	B	B	B	B	A	Yes	No	No	No	B	A	No	Yes	No	No	A	A	A
147	A	C	A	A	A	B	B	D	A	A	A	Yes	No	No	No	B	A	No	No	No	Yes	B	A	B
148	B	C	A	A	A	A	B	A	C	B	A	No	No	No	Yes	B	B	No	Yes	No	Yes	A	A	A
149	B	C	A	B	A	B	B	F	A	A	A	No	No	No	Yes	B	A	No	Yes	No	No	A	A	A
150	B	A	A	B	B	B	B	E	A	A	A	No	No	No	Yes	B	A	Yes	No	No	No	A	B	A
151	B	C	A	A	A	B	A	E	C	C	C	No	No	Yes	Yes	B	A	No	Yes	No	No	A	A	D
152	B	A	A	A	A	A	B	C	B	A	A	No	No	No	No	B	A	No	Yes	No	No	A	A	A
153	A	A	A	B	B	A	A	C	B	A	A	No	No	No	No	B	A	Yes	No	No	No	A	A	C
154	B	A	A	A	A	B	B	A	A	B	A	No	No	No	Yes	B	A	No	Yes	No	No	A	A	A
155	B	B	A	A	A	A	B	F	B	C	A	No	No	Yes	No	C	B	No	No	Yes	No	B	A	D
156	A	A	A	A	A	A	B	B	A	A	A	Yes	Yes	Yes	Yes	B	B	Yes	Yes	Yes	Yes	A	A	A
157	A	C	A	A	A	B	B	F	A	A	A	No	No	Yes	Yes	B	A	No	No	Yes	No	A	B	C
158	A	A	A	B	A	A	A	C	B	A	A	Yes	Yes	No	No	B	A	Yes	Yes	No	No	A	A	A
159	A	A	A	B	B	B	B	B	A	A	A	No	No	No	Yes	B	A	No	Yes	No	No	A	A	C
160	B	A	A	A	A	B	B	B	B	B	A	No	No	Yes	Yes	B	A	Yes	Yes	No	No	A	A	A
161	A	C	A	A	B	B	B	A	A	A	A	No	No	No	No	A	A	Yes	Yes	Yes	No	A	B	A
162	A	A	A	A	A	B	B	C	B	A	A	Yes	Yes	No	Yes	A	A	No	Yes	No	No	A	A	A
163	A	C	A	B	B	A	A	F	C	C	A	Yes	Yes	Yes	Yes	B	A	No	Yes	No	No	A	A	A
164	A	A	A	A	A	A	A	D	A	A	A	No	No	No	No	A	A	No	No	No	Yes	A	A	A
165	B	B	A	A	A	A	B	C	C	C	A	Yes	No	No	No	B	A	No	No	Yes	No	A	A	A
166	B	C	A	B	B	A	B	B	B	A	A	No	No	Yes	Yes	B	A	Yes	No	No	No	A	A	A
167	B	A	A	A	A	A	A	B	A	A	A	No	No	Yes	Yes	A	A	Yes	No	No	No	A	A	A
168	B	C	B	B	B	A	A	E	A	A	A	No	No	No	No	B	A	Yes	No	No	No	A	B	C
169	B	A	A	B	A	B	A	A	B	A	B	No	No	Yes	Yes	B	A	No	Yes	No	No	A	B	B
170	A	A	A	B	A	A	A	A	B	A	A	No	No	No	No	B	A	Yes	Yes	No	No	A	A	A
171	B	A	A	A	A	A	A	E	A	A	A	Yes	Yes	Yes	Yes	B	A	Yes	No	No	No	A	B	A
172	B	A	A	B	A	A	A	A	A	A	A	No	No	No	No	B	A	Yes	Yes	Yes	No	A	B	A
173	A	A	A	A	A	B	B	B	C	A	A	No	Yes	No	No	C	A	Yes	No	No	No	A	A	B
174	A	C	B	B	B	B	B	A	B	B	A	No	No	Yes	Yes	B	A	No	No	Yes	No	A	A	C
175	B	A	B	B	B	A	A	F	B	B	A	No	No	Yes	Yes	B	B	Yes	No	No	No	A	A	A
176	B	A	A	B	A	A	B	D	A	A	A	No	No	No	Yes	A	A	No	No	No	Yes	A	B	A
177	A	A	A	B	A	A	B	F	B	C	A	No	No	Yes	Yes	C	B	Yes	No	No	No	A	A	A
178	B	B	A	A	A	A	B	A	B	B	A	No	No	Yes	Yes	B	A	No	Yes	No	No	A	A	A
179	B	A	A	A	A	A	B	B	B	B	A	No	No	No	Yes	B	A	Yes	No	Yes	No	A	B	A
180	A	B	A	B	A	A	B	C	A	A	A	No	No	No	Yes	B	B	No	Yes	No	No	A	B	C
181	A	A	A	B	A	B	B	B	B	A	A	No	No	Yes	Yes	B	A	No	Yes	No	No	A	A	A
182	B	C	A	B	A	B	B	A	C	B	A	No	No	No	Yes	B	A	Yes	Yes	No	No	B	B	C
183	A	A	A	A	A	A	B	A	B	B	A	No	No	No	No	B	A	No	Yes	No	No	A	B	A
184	A	B	A	A	A	B	B	F	B	B	A	No	No	No	Yes	B	B	Yes	Yes	Yes	No	A	B	A
185	A	B	A	A	A	B	B	F	B	B	A	No	No	No	Yes	A	A	No	Yes	No	No	A	A	A
186	A	C	A	A	A	B	B	A	C	C	A	No	No	No	No	B	A	No	No	No	Yes	A	A	E
187	B	B	A	B	A	B	B	A	B	B	A	No	No	Yes	Yes	B	A	No	Yes	No	No	B	A	C
188	B	A	A	B	A	A	A	E	A	A	A	No	No	No	No	A	A	No	No	No	Yes	A	A	C
189	B	C	A	B	A	B	B	A	A	A	A	No	No	No	Yes	B	A	No	Yes	Yes	No	A	A	D
190	A	A	B	A	B	A	B	E	A	A	A	Yes	Yes	Yes	Yes	A	A	No	No	No	Yes	A	A	A
191	B	A	A	A	A	A	A	C	A	A	A	No	No	No	No	B	A	No	Yes	Yes	No	A	A	A
192	B	A	A	A	B	B	B	A	B	B	A	Yes	Yes	Yes	No	A	A	No	Yes	No	No	A	B	A
193	B	A	B	B	B	A	A	E	B	A	A	Yes	Yes	Yes	Yes	B	A	No	Yes	No	No	A	A	A
194	B	B	A	B	A	A	A	E	B	A	A	Yes	Yes	Yes	Yes	B	A	No	Yes	Yes	No	A	A	C
195	B	A	A	B	B	B	B	F	B	B	A	No	No	No	Yes	B	B	No	Yes	No	No	A	B	B
196	B	A	B	B	A	A	A	E	A	A	A	No	No	Yes	Yes	B	A	Yes	No	No	No	A	A	A
197	A	B	A	A	B	A	B	D	A	A	A	No	No	No	Yes	B	A	No	Yes	No	No	B	A	D
198	A	A	A	B	A	B	B	A	C	B	A	Yes	No	No	Yes	B	A	Yes	No	No	No	A	B	B
199	B	B	A	A	A	B	B	F	B	A	A	No	No	No	Yes	B	A	No	No	Yes	No	A	A	C
200	B	B	A	A	A	A	B	C	B	A	A	No	No	No	Yes	B	B	Yes	Yes	Yes	No	A	A	C
201	B	B	A	A	A	B	B	D	A	A	A	No	No	No	Yes	A	A	No	Yes	Yes	No	A	A	A
202	B	A	A	A	A	A	A	E	A	A	A	No	No	No	Yes	A	A	No	No	No	Yes	A	A	A
203	B	A	A	B	A	A	B	E	B	A	A	No	No	No	Yes	B	A	No	Yes	No	No	A	B	C
204	A	C	B	A	A	B	B	C	A	A	A	No	Yes	No	No	A	B	Yes	Yes	Yes	Yes	A	A	A
205	A	A	A	B	B	A	B	E	A	A	A	No	No	No	Yes	B	A	No	Yes	No	No	A	A	A
206	B	A	A	A	B	A	B	B	B	B	A	No	No	No	No	B	A	No	Yes	No	No	A	A	A
207	B	A	A	A	A	A	B	B	A	A	A	No	No	No	Yes	A	A	No	Yes	No	No	A	A	D
208	B	B	B	A	A	A	A	A	A	A	A	No	No	No	Yes	A	A	No	Yes	No	No	A	B	A
209	B	B	B	A	A	B	B	A	B	B	A	No	No	No	Yes	B	A	No	Yes	No	No	B	B	A
210	B	A	B	B	A	A	B	C	B	B	A	Yes	Yes	Yes	Yes	A	A	No	Yes	No	No	A	B	A
211	A	A	A	A	B	B	A	B	A	A	A	No	Yes	Yes	Yes	B	A	Yes	Yes	No	No	A	B	C
212	B	A	A	B	A	A	B	A	B	A	A	No	No	Yes	Yes	B	A	No	Yes	No	No	A	A	A
213	B	A	A	B	A	A	A	E	A	A	A	No	No	No	No	A	A	No	No	No	Yes	A	B	A
214	A	A	A	B	B	B	B	D	B	A	A	No	No	No	Yes	B	A	No	Yes	No	No	A	A	A
215	B	A	A	A	A	A	A	B	C	C	A	Yes	Yes	Yes	Yes	B	A	Yes	Yes	Yes	No	A	B	A
216	B	C	A	A	B	B	B	A	C	C	A	No	No	No	Yes	B	A	No	Yes	No	No	A	B	A
217	A	A	A	B	A	B	B	A	B	B	A	No	No	No	Yes	A	A	Yes	Yes	Yes	No	A	B	C
218	B	A	A	A	A	B	B	C	B	A	A	Yes	Yes	Yes	Yes	B	A	Yes	Yes	No	No	A	A	A
219	B	A	A	A	A	A	A	A	B	B	A	Yes	Yes	Yes	Yes	B	A	Yes	Yes	No	No	A	B	A
220	A	A	A	B	B	B	B	B	B	A	B	Yes	No	No	No	A	A	No	Yes	No	No	A	A	A
221	A	B	A	A	B	B	B	C	A	A	A	No	No	No	Yes	A	A	Yes	Yes	Yes	No	A	A	C
222	B	A	A	A	A	A	B	E	A	A	A	No	No	No	Yes	B	A	Yes	No	No	No	A	A	A
223	A	A	A	A	A	A	A	B	A	A	A	No	No	Yes	Yes	B	A	Yes	Yes	Yes	No	A	A	A
224	B	B	A	A	B	B	B	A	A	A	A	No	No	Yes	Yes	B	A	No	Yes	No	No	A	B	A
225	A	A	A	B	B	A	B	B	C	A	A	No	No	No	Yes	B	A	Yes	Yes	Yes	No	A	A	A
226	B	A	A	A	B	B	B	A	C	C	B	No	No	Yes	Yes	B	A	Yes	Yes	Yes	No	A	B	A
227	B	B	A	A	A	A	B	A	C	C	B	Yes	Yes	No	No	B	A	No	Yes	No	No	A	B	B
228	B	A	A	B	B	B	B	A	A	A	A	No	No	No	Yes	B	A	Yes	Yes	No	No	A	B	A
229	B	A	A	A	A	A	A	E	A	A	A	Yes	Yes	Yes	Yes	B	A	No	No	No	Yes	A	A	A
230	B	A	A	B	A	B	A	C	C	C	A	No	No	No	No	B	A	No	Yes	Yes	No	A	B	A
231	B	A	A	A	B	B	B	A	C	C	A	No	No	No	Yes	B	A	Yes	Yes	No	No	A	A	C
232	B	C	A	A	A	B	B	A	C	C	B	No	No	Yes	Yes	B	A	Yes	Yes	Yes	No	A	A	A
233	B	A	B	A	A	B	B	F	C	B	A	No	No	Yes	Yes	B	A	Yes	No	No	No	A	A	A
234	B	B	A	A	B	A	B	C	C	A	A	No	No	No	Yes	B	A	No	Yes	Yes	No	B	A	A
235	B	A	A	A	B	A	B	A	A	A	A	No	No	No	Yes	A	A	No	Yes	No	No	A	B	A
236	B	A	A	B	A	A	B	F	C	C	A	No	No	Yes	Yes	B	B	Yes	Yes	Yes	No	A	B	B
237	A	B	A	B	A	B	B	A	B	A	B	Yes	Yes	No	No	C	B	Yes	Yes	Yes	Yes	A	A	A
238	B	B	A	A	A	B	B	C	C	B	A	No	No	Yes	Yes	B	A	No	Yes	No	No	A	A	C
239	A	A	A	A	B	B	B	B	B	B	A	Yes	Yes	Yes	Yes	B	A	Yes	Yes	Yes	No	A	A	C
240	B	A	A	B	A	A	B	B	B	B	A	No	No	Yes	Yes	B	A	No	Yes	No	No	A	B	A
241	A	A	A	A	A	B	B	A	C	B	A	No	No	No	Yes	B	B	Yes	No	No	No	A	A	A
242	B	C	A	B	A	B	B	B	B	B	A	No	No	No	Yes	B	A	No	No	Yes	No	B	B	C
243	B	A	A	B	A	A	B	F	A	A	A	No	No	No	No	B	B	No	Yes	Yes	No	A	A	C
244	A	A	A	A	B	A	B	B	C	A	A	No	No	No	Yes	A	B	No	Yes	No	No	A	B	C
245	B	A	A	A	A	A	B	E	A	A	B	No	No	Yes	Yes	B	A	No	No	Yes	No	A	A	C
246	B	C	A	B	A	B	B	F	B	B	A	No	No	Yes	Yes	B	A	No	Yes	No	No	A	A	B
247	A	B	A	B	B	B	B	A	B	B	A	No	No	No	Yes	C	A	No	Yes	No	No	A	B	A
248	B	A	A	B	B	A	A	D	A	A	A	No	No	No	Yes	A	A	No	No	No	Yes	B	A	A
249	A	C	A	B	B	B	B	C	C	B	A	No	No	Yes	Yes	B	A	Yes	Yes	Yes	No	A	B	C
250	A	C	A	B	B	B	B	A	B	B	A	No	No	No	Yes	B	B	Yes	No	No	No	A	B	C
251	B	A	A	A	A	A	A	F	A	A	C	No	No	No	Yes	A	A	No	Yes	No	No	A	B	A
252	B	A	A	A	A	A	B	A	A	A	A	No	No	No	Yes	B	A	Yes	No	No	No	A	A	A
253	B	A	A	B	B	A	B	A	A	A	A	No	No	No	Yes	A	A	Yes	Yes	Yes	No	A	A	C
254	A	A	A	A	A	A	B	F	A	A	A	No	No	Yes	Yes	B	A	No	No	Yes	No	A	A	A
255	B	C	A	A	B	B	B	D	B	B	A	No	No	No	Yes	B	A	Yes	Yes	No	No	A	B	C
256	B	A	A	B	A	A	A	B	A	A	A	No	No	No	No	A	A	No	Yes	No	No	A	B	A
257	B	A	A	B	A	A	A	C	A	A	A	Yes	Yes	Yes	Yes	B	A	No	Yes	No	No	A	A	A
258	B	A	A	B	A	A	A	A	A	A	A	No	No	No	Yes	B	A	Yes	No	No	No	B	A	A
259	B	A	A	A	A	A	A	B	B	B	A	No	No	No	No	B	A	No	No	Yes	No	A	A	C
260	B	A	A	B	A	A	B	A	A	A	A	Yes	Yes	Yes	Yes	B	A	Yes	No	Yes	No	A	A	B
261	A	C	A	A	A	A	B	D	A	A	A	No	No	No	Yes	B	A	No	No	Yes	No	A	A	A
262	B	A	A	B	B	A	B	B	B	B	A	No	No	No	Yes	B	A	Yes	Yes	No	No	A	A	B
263	B	A	A	A	B	B	B	B	A	A	A	Yes	Yes	Yes	No	A	A	Yes	Yes	Yes	No	A	A	A
264	A	A	A	B	A	B	B	D	A	A	A	No	No	No	Yes	B	A	No	No	No	Yes	A	A	D
265	B	B	A	A	A	B	B	A	C	C	A	No	No	No	No	B	A	Yes	Yes	No	No	A	B	A
266	A	A	A	B	A	A	A	B	A	A	A	No	No	No	No	B	A	No	Yes	No	No	A	A	C
267	A	A	A	B	A	A	B	F	A	A	A	No	No	No	Yes	A	A	Yes	Yes	No	No	A	A	A
268	B	A	A	A	A	A	A	B	B	A	A	No	No	Yes	Yes	A	A	Yes	Yes	Yes	No	A	B	A
269	A	A	A	B	A	A	B	F	B	B	A	No	No	Yes	Yes	B	A	No	Yes	No	No	A	A	B
270	B	A	A	B	B	B	A	A	C	C	B	No	No	No	Yes	B	A	Yes	Yes	Yes	No	A	B	C
271	A	B	A	B	B	B	B	E	A	A	A	Yes	No	No	No	A	A	Yes	No	No	No	B	B	D
272	B	B	A	A	A	B	B	A	A	A	A	No	No	No	Yes	A	A	No	Yes	No	No	B	A	A
273	A	B	A	B	B	A	B	B	C	C	A	No	No	No	Yes	B	A	No	No	No	Yes	A	A	A
274	A	A	A	B	B	B	B	B	B	A	A	Yes	No	No	No	B	B	No	Yes	Yes	No	A	B	B
275	B	A	B	B	A	A	B	A	C	C	A	No	No	Yes	Yes	B	A	No	Yes	No	No	A	B	C
276	A	C	B	B	A	B	B	A	B	A	A	No	Yes	No	No	B	A	No	No	Yes	No	A	A	A
277	B	A	A	A	B	A	B	B	C	A	A	No	No	No	Yes	B	A	Yes	Yes	No	No	A	A	A
278	B	A	A	A	A	A	B	B	A	A	A	No	No	No	No	B	A	Yes	Yes	No	No	A	A	A
279	B	A	A	A	A	A	B	B	A	A	A	No	No	No	Yes	A	B	Yes	Yes	Yes	No	A	A	A
280	B	C	A	B	A	B	B	A	B	B	A	No	No	No	Yes	B	A	No	Yes	No	No	A	B	A
281	A	A	A	A	A	A	B	F	B	B	A	No	No	Yes	Yes	B	A	Yes	Yes	Yes	No	A	A	A
282	B	B	A	B	A	A	B	B	A	A	A	No	No	No	Yes	A	A	Yes	No	No	No	A	A	A
283	B	C	A	B	A	B	B	A	C	B	A	No	No	No	Yes	B	A	Yes	Yes	Yes	No	B	A	C
284	B	A	A	A	A	A	B	B	A	A	A	No	No	No	No	A	A	No	Yes	No	No	A	A	A
285	B	C	A	B	A	B	B	C	B	B	A	No	No	No	Yes	A	B	Yes	Yes	Yes	No	A	A	A
286	A	A	A	B	A	A	B	B	B	B	A	No	No	No	No	B	A	Yes	Yes	Yes	No	A	A	A
287	B	C	A	B	B	A	B	A	B	B	A	No	No	No	Yes	A	A	No	Yes	No	No	A	A	A
288	B	A	B	A	A	A	B	D	A	A	A	Yes	Yes	Yes	Yes	B	A	Yes	No	No	No	A	A	C
289	A	C	A	B	A	B	B	F	B	A	A	No	No	Yes	Yes	B	B	Yes	Yes	Yes	No	A	A	A
290	B	C	A	A	A	A	B	E	B	B	A	No	No	No	Yes	B	A	Yes	No	No	No	A	B	C
291	B	C	A	A	A	A	B	E	C	A	A	No	No	No	No	B	A	No	No	No	Yes	A	A	A
292	B	C	A	B	B	B	B	A	B	B	A	No	No	Yes	Yes	B	A	No	No	No	Yes	B	B	C
293	A	C	A	B	A	B	B	A	B	B	A	No	No	No	Yes	A	A	No	No	No	Yes	B	A	C
294	A	C	A	A	A	B	B	C	A	A	A	No	No	No	Yes	B	A	Yes	Yes	Yes	No	B	B	A
295	B	A	A	A	A	A	B	B	A	B	B	No	No	No	Yes	A	A	No	No	Yes	No	A	A	A
296	A	A	A	B	A	A	B	F	A	A	A	No	No	No	No	B	A	No	No	No	Yes	A	A	A
297	B	B	B	B	A	B	B	B	B	A	A	No	No	No	Yes	B	A	Yes	Yes	No	No	A	B	A
298	B	A	A	B	B	A	B	B	B	C	A	No	No	No	Yes	A	A	Yes	Yes	No	No	A	B	A
299	B	A	B	B	A	A	A	A	A	A	A	Yes	No	No	No	A	A	Yes	No	No	No	A	A	A
300	A	C	A	A	A	A	B	B	B	B	A	No	No	No	Yes	B	A	No	Yes	No	No	A	A	A
301	B	A	A	B	A	A	A	C	B	B	B	No	No	No	No	B	A	No	Yes	Yes	No	A	A	A
302	B	A	A	B	A	A	A	E	A	A	A	No	No	No	Yes	B	A	No	No	Yes	No	A	A	A
303	B	A	A	B	A	A	A	E	C	C	B	No	No	Yes	Yes	B	A	Yes	Yes	Yes	No	A	B	C
304	B	B	A	A	A	B	B	E	B	B	A	Yes	No	No	No	B	A	No	Yes	No	No	A	B	A
305	B	B	A	A	A	A	B	A	B	B	A	No	No	No	Yes	B	A	Yes	No	No	No	A	A	A
306	B	A	A	B	B	B	B	D	A	A	A	No	No	No	No	B	A	No	Yes	Yes	No	A	A	C
307	B	A	A	B	B	B	B	C	B	A	A	No	No	No	Yes	B	B	Yes	Yes	Yes	No	B	B	A
308	B	C	A	B	A	A	B	C	B	A	B	No	No	No	Yes	B	B	No	Yes	No	No	A	A	C
309	A	A	A	A	A	A	A	A	C	C	C	No	No	No	Yes	B	A	No	No	No	Yes	A	B	A
310	A	C	A	A	A	B	B	A	A	A	A	No	No	No	Yes	B	A	No	Yes	No	No	A	A	A
311	A	A	A	B	A	A	A	E	A	A	A	No	No	No	No	B	A	No	No	No	Yes	A	A	A
312	B	A	A	A	B	B	B	B	B	B	A	Yes	No	No	No	B	A	No	Yes	Yes	No	A	A	A
313	B	B	A	A	A	B	B	A	B	B	A	No	No	Yes	Yes	B	A	Yes	Yes	No	No	A	A	A
314	B	A	A	B	A	B	B	B	A	A	C	No	No	No	Yes	B	A	Yes	Yes	No	No	A	B	C
315	A	A	A	B	B	A	B	C	C	A	A	Yes	Yes	Yes	Yes	A	A	No	Yes	No	No	A	A	A
316	B	A	A	A	A	A	B	B	A	A	A	No	No	No	No	B	A	Yes	Yes	Yes	No	B	B	A
317	A	A	A	B	A	A	A	E	A	A	A	No	No	Yes	Yes	A	A	Yes	No	No	No	A	A	A
318	B	B	A	B	A	A	A	C	C	A	A	No	No	Yes	Yes	B	A	No	No	Yes	No	A	A	B
319	A	A	A	B	A	A	A	A	A	A	A	No	No	Yes	Yes	B	A	No	Yes	No	No	A	A	A
320	A	A	B	A	A	A	B	A	A	A	A	Yes	No	Yes	Yes	B	A	Yes	No	No	No	A	A	A
321	B	A	A	A	A	A	A	A	A	A	A	No	No	Yes	Yes	B	A	Yes	Yes	No	No	A	B	A
322	B	A	B	B	B	A	A	A	A	A	A	No	No	Yes	Yes	B	A	Yes	Yes	Yes	No	A	A	B
323	B	A	A	A	A	A	A	A	B	B	B	No	No	No	No	B	A	Yes	No	Yes	No	A	B	A
324	A	A	A	B	B	B	B	F	C	C	C	Yes	Yes	Yes	Yes	B	A	Yes	Yes	Yes	Yes	A	A	A
325	A	C	A	A	B	B	B	C	B	B	A	No	No	No	Yes	B	A	Yes	Yes	Yes	No	B	A	A
326	A	A	A	B	B	A	B	F	A	A	A	No	No	No	Yes	B	A	No	No	No	Yes	A	B	A
327	B	A	A	A	A	A	A	F	A	A	A	No	No	No	Yes	B	A	Yes	Yes	No	No	A	B	C
328	B	A	A	A	A	A	B	A	C	B	A	No	No	No	Yes	B	A	No	Yes	No	No	A	A	A
329	A	A	A	A	A	B	B	C	A	A	A	No	No	Yes	Yes	B	A	Yes	No	No	No	A	A	A
330	B	A	A	B	A	B	B	A	C	B	A	No	No	No	Yes	B	A	No	Yes	No	No	A	B	A
331	A	C	A	B	A	B	B	C	B	A	A	No	No	No	Yes	B	B	No	Yes	No	No	A	A	C
332	B	A	A	B	A	A	A	C	A	A	A	No	No	No	Yes	A	A	Yes	Yes	No	No	A	B	A
333	A	C	A	B	A	A	A	D	A	A	A	No	No	No	Yes	B	A	No	No	No	Yes	A	B	D
334	B	A	A	B	A	A	A	B	A	A	B	Yes	Yes	Yes	Yes	B	A	No	Yes	No	Yes	A	A	B
335	B	C	A	A	A	B	B	C	B	A	A	No	Yes	No	No	B	B	No	Yes	No	No	A	B	A
336	A	A	A	B	A	A	B	A	A	A	A	No	No	No	Yes	A	A	No	No	No	Yes	A	B	C
337	A	B	A	B	A	B	B	B	B	B	A	No	No	No	Yes	B	A	Yes	Yes	No	No	A	B	B
338	A	A	A	B	A	B	B	A	C	C	A	No	No	Yes	Yes	B	A	Yes	Yes	Yes	No	A	A	A
339	B	A	A	B	B	A	B	C	A	A	A	No	No	No	Yes	B	A	No	Yes	No	No	A	A	A
340	B	A	B	A	A	A	A	E	C	B	A	No	No	No	No	A	A	Yes	Yes	Yes	No	A	A	C
341	B	C	A	A	B	B	B	D	A	A	A	No	No	No	Yes	B	A	Yes	No	No	No	B	B	E
342	B	A	A	A	A	B	B	F	A	A	A	No	No	No	Yes	B	A	No	Yes	No	No	A	A	A
343	B	A	A	B	B	A	B	A	A	A	A	Yes	No	No	No	B	A	No	Yes	No	No	A	A	C
344	B	B	A	A	A	A	B	A	A	A	A	No	No	Yes	Yes	A	A	Yes	No	Yes	No	A	A	C
345	B	A	A	B	A	A	B	A	A	A	A	No	No	Yes	Yes	B	A	No	Yes	No	No	A	B	A
346	A	C	A	B	A	A	B	D	A	A	A	Yes	Yes	Yes	Yes	B	A	No	No	No	Yes	A	A	C
347	B	C	A	B	B	B	B	B	B	A	A	No	Yes	No	Yes	B	B	No	No	Yes	No	B	A	D
348	B	C	A	A	A	B	B	F	B	B	A	No	No	No	Yes	A	A	No	Yes	Yes	No	A	A	A
349	B	A	A	A	A	A	B	A	B	B	A	No	No	No	No	B	A	No	No	No	Yes	A	A	A
350	B	A	A	A	A	A	A	E	B	B	B	No	Yes	Yes	Yes	A	A	Yes	Yes	No	No	A	B	B
351	B	A	A	B	A	A	A	E	B	B	B	No	No	Yes	Yes	B	A	No	Yes	No	No	A	A	B
352	B	A	B	B	A	A	B	B	A	A	A	No	No	Yes	Yes	B	A	No	Yes	No	No	A	B	A
353	B	A	A	A	A	A	A	A	A	A	A	No	No	No	Yes	A	A	No	Yes	No	No	A	A	A
354	B	A	A	B	A	B	B	A	C	B	A	No	No	Yes	No	B	A	Yes	No	No	No	A	A	A
355	B	A	A	A	B	B	B	C	A	A	A	No	No	Yes	Yes	B	A	No	No	No	Yes	A	B	B
356	A	A	A	B	A	A	B	C	A	A	A	No	No	Yes	Yes	A	A	Yes	Yes	No	No	A	A	C
357	B	A	A	B	B	A	A	A	A	A	A	No	Yes	No	Yes	B	A	No	Yes	No	No	A	A	C
358	B	A	A	B	A	A	B	A	A	A	A	No	No	Yes	Yes	B	B	No	No	No	Yes	A	B	B
359	A	A	B	A	A	A	A	A	A	A	B	No	No	Yes	Yes	B	A	Yes	No	No	No	A	A	C
360	B	B	A	A	B	B	B	B	B	B	A	No	No	No	Yes	B	A	No	Yes	No	No	A	A	C
361	A	B	A	A	A	B	B	A	B	B	A	No	No	No	Yes	A	A	Yes	Yes	No	No	A	B	A
362	B	A	A	A	B	B	B	E	A	A	A	No	No	No	Yes	A	A	No	No	No	Yes	A	A	D
363	A	C	A	B	A	B	B	B	B	A	A	Yes	Yes	Yes	Yes	B	A	Yes	Yes	Yes	No	A	A	C
364	A	A	A	A	A	A	A	E	A	A	A	Yes	Yes	Yes	Yes	C	A	No	No	No	Yes	B	B	C
365	A	B	B	B	B	B	B	F	C	C	C	No	Yes	Yes	Yes	B	B	Yes	No	No	No	A	A	D
366	B	A	A	B	B	A	A	B	C	C	A	Yes	Yes	Yes	Yes	B	A	No	No	No	Yes	A	B	C
367	B	A	B	B	A	B	B	B	A	A	A	No	No	No	Yes	B	A	Yes	Yes	Yes	No	A	B	C
368	B	A	A	B	A	A	B	B	B	B	A	Yes	Yes	Yes	Yes	B	A	No	No	Yes	No	A	A	C
369	B	A	A	A	A	A	B	B	C	C	A	No	No	No	Yes	B	A	No	Yes	No	No	A	B	C
370	B	C	A	B	B	A	B	C	A	A	A	No	No	No	Yes	B	A	Yes	Yes	No	No	A	A	A
371	A	A	A	A	A	A	A	B	A	A	A	No	No	Yes	Yes	B	A	No	Yes	Yes	No	A	B	A
372	B	A	A	A	A	A	B	A	A	A	B	No	Yes	Yes	Yes	A	A	No	Yes	Yes	No	B	B	B
373	B	B	A	A	A	B	B	B	B	A	A	No	No	No	Yes	A	A	No	No	Yes	No	A	B	C
374	B	A	A	A	A	A	A	B	A	A	A	Yes	No	No	No	C	A	Yes	Yes	No	No	A	B	A
375	B	C	A	B	B	A	B	A	C	B	A	No	No	No	Yes	B	A	Yes	No	No	No	A	A	C
376	B	A	A	A	B	A	A	B	A	A	A	No	No	No	Yes	B	A	Yes	Yes	No	No	A	B	C
377	B	C	A	B	B	B	B	A	C	A	A	No	No	No	Yes	A	A	No	Yes	No	No	A	A	A
378	A	A	A	B	A	A	A	E	A	A	A	Yes	No	No	Yes	B	B	Yes	No	Yes	No	A	A	A
379	B	A	A	A	A	B	B	A	B	B	A	No	No	No	Yes	B	A	Yes	Yes	No	No	A	B	A
380	B	A	A	B	A	A	B	A	B	B	A	No	No	Yes	Yes	B	A	No	Yes	No	No	A	B	A
381	B	A	A	B	A	A	B	B	C	C	A	No	No	Yes	Yes	B	A	Yes	Yes	No	No	A	B	A
382	B	A	A	B	A	B	B	C	B	B	B	No	No	Yes	Yes	B	B	No	Yes	No	No	A	A	A
383	B	A	A	A	A	A	A	E	B	A	A	No	No	No	No	B	B	Yes	Yes	No	No	A	A	C
384	B	C	A	B	A	A	B	C	A	A	A	No	No	No	Yes	B	A	No	Yes	No	No	A	A	A
385	A	A	A	A	A	A	A	B	B	A	A	Yes	Yes	Yes	No	B	A	No	No	Yes	No	A	B	A
386	B	A	A	A	A	A	A	E	A	A	A	No	No	No	No	B	A	No	Yes	No	No	A	A	A
387	B	A	A	B	B	A	A	A	A	A	A	No	No	No	Yes	B	A	No	Yes	No	No	A	A	C
388	A	A	A	B	A	A	B	B	A	A	A	Yes	Yes	Yes	Yes	B	A	Yes	No	Yes	No	A	B	C
389	B	A	A	B	A	A	A	B	C	C	B	No	No	Yes	Yes	B	A	No	Yes	No	No	A	B	C
390	A	A	A	B	B	A	B	F	A	A	A	Yes	Yes	Yes	No	B	B	Yes	Yes	No	No	B	B	C
391	B	A	A	B	B	A	B	A	A	A	A	No	No	No	Yes	B	A	No	Yes	Yes	No	A	A	C
392	B	A	A	A	A	A	A	B	B	B	A	Yes	Yes	Yes	Yes	A	A	No	Yes	Yes	No	A	A	A
393	A	A	A	B	A	A	B	B	A	A	A	No	Yes	Yes	Yes	B	A	Yes	Yes	Yes	No	A	B	B
394	B	C	A	A	B	B	B	A	C	C	A	No	No	No	Yes	A	A	Yes	No	No	No	A	A	A
395	A	A	A	B	B	A	A	E	B	A	A	No	No	No	No	B	A	Yes	No	Yes	No	A	A	C
396	A	A	A	B	A	A	A	C	A	A	A	No	No	No	No	B	A	Yes	No	No	No	A	A	A
397	A	A	A	A	A	A	A	A	B	A	A	No	No	Yes	Yes	B	A	Yes	Yes	No	No	A	A	A
398	B	A	A	A	B	A	B	A	B	B	A	No	No	No	Yes	B	A	Yes	No	Yes	No	A	A	C
399	B	C	A	A	B	A	B	A	C	C	C	Yes	Yes	Yes	Yes	B	A	Yes	Yes	Yes	No	A	A	A
400	B	A	B	B	B	A	A	A	A	A	A	No	No	No	No	A	A	Yes	Yes	No	No	A	A	C
401	B	A	A	A	A	A	A	E	C	C	A	No	No	No	No	B	A	No	Yes	No	No	A	B	A
402	B	A	A	A	A	A	A	B	A	A	A	No	No	No	No	B	A	No	Yes	Yes	No	A	A	A
403	B	B	A	A	A	B	B	A	C	A	B	No	No	No	No	B	A	No	Yes	No	No	A	B	A
404	A	A	A	B	A	A	B	A	C	A	A	No	No	No	Yes	B	A	Yes	Yes	No	No	A	A	C
405	B	A	A	B	B	A	B	E	A	A	A	No	No	No	No	B	A	No	Yes	No	No	A	A	A
406	A	A	A	B	A	A	B	B	A	A	A	No	No	No	Yes	B	A	No	Yes	No	No	B	A	B
407	B	C	A	B	A	B	B	C	B	A	A	No	No	No	No	B	A	No	No	Yes	No	A	A	A
408	B	A	A	B	A	A	A	B	A	A	A	No	No	Yes	Yes	B	A	No	Yes	Yes	No	A	A	A
409	A	A	A	A	A	A	B	B	B	B	A	No	No	Yes	Yes	A	A	No	Yes	No	No	A	B	B
410	A	A	A	A	A	A	A	E	B	A	A	No	No	No	No	B	A	No	No	No	Yes	A	A	A
411	B	A	A	B	A	A	A	A	A	A	A	Yes	Yes	Yes	Yes	A	A	No	No	No	Yes	A	B	B
412	A	A	A	B	A	A	A	B	A	A	A	Yes	Yes	Yes	Yes	B	A	Yes	Yes	Yes	No	A	A	A
413	B	A	A	A	B	B	B	A	B	A	A	No	No	Yes	Yes	B	A	No	Yes	No	No	A	B	A
414	B	A	A	B	A	A	B	D	A	A	A	No	No	No	Yes	B	A	No	Yes	No	No	A	A	B
415	B	A	A	A	A	A	A	A	A	A	A	No	Yes	Yes	Yes	A	A	Yes	No	No	No	A	B	C
416	B	A	B	B	A	A	A	C	A	A	A	No	No	No	No	B	A	Yes	No	No	No	A	A	A
417	A	A	A	A	A	A	A	A	A	A	A	No	No	No	No	C	A	No	Yes	No	No	A	A	A
418	B	B	A	B	A	A	B	A	A	A	A	No	No	No	No	B	A	Yes	Yes	Yes	No	A	A	A
419	A	A	A	A	A	A	A	A	A	A	A	No	No	No	Yes	B	A	No	Yes	No	No	A	A	C
420	A	A	A	B	A	A	B	E	A	A	A	No	No	No	No	B	A	Yes	Yes	No	No	A	A	A
421	B	A	B	A	A	A	B	B	B	A	A	No	No	No	Yes	A	A	No	Yes	No	No	A	B	C
422	B	C	A	B	A	A	A	B	A	A	B	No	No	Yes	Yes	B	A	No	Yes	No	No	A	B	B
423	B	A	A	A	B	B	B	A	B	B	A	No	No	No	No	B	A	No	Yes	No	No	A	B	C
424	B	A	A	B	A	A	A	A	C	C	A	No	No	Yes	Yes	B	A	No	Yes	No	No	A	A	A
425	B	A	A	B	A	A	B	C	A	A	A	No	No	Yes	Yes	B	A	Yes	No	Yes	No	A	B	A
426	B	B	A	B	A	A	A	D	A	A	A	No	No	No	No	B	A	No	No	No	Yes	A	A	A
427	A	A	A	A	A	B	B	F	C	C	A	Yes	Yes	Yes	Yes	B	B	Yes	Yes	Yes	No	A	A	B
428	A	A	A	A	A	A	A	B	A	A	A	No	No	No	No	B	A	No	Yes	Yes	No	A	B	A
429	B	A	A	A	A	A	A	B	B	A	A	No	Yes	Yes	Yes	A	A	No	Yes	No	No	A	A	C
430	A	A	A	A	B	A	A	F	A	A	A	Yes	Yes	Yes	Yes	B	A	Yes	No	No	No	A	B	C
431	A	A	A	A	A	A	B	F	B	A	A	No	No	Yes	Yes	B	A	No	Yes	No	No	A	A	C
432	B	B	B	B	B	B	A	A	B	A	A	No	No	No	Yes	B	A	No	No	No	Yes	A	B	B
433	A	B	B	A	A	A	B	A	C	C	A	No	No	No	Yes	B	A	No	Yes	No	No	A	A	C
434	A	A	B	A	A	A	A	E	B	A	A	No	No	Yes	Yes	B	A	Yes	No	Yes	No	A	B	A
435	B	A	A	A	A	A	B	F	A	A	B	No	No	No	No	B	A	No	No	Yes	No	A	A	A
436	A	B	A	B	B	A	B	F	B	B	B	Yes	Yes	Yes	Yes	C	A	No	No	Yes	No	A	A	A
437	A	C	A	A	A	A	B	F	A	A	A	No	No	No	Yes	B	A	No	Yes	No	No	A	A	C
438	B	A	A	A	A	A	A	A	A	A	A	No	No	No	Yes	B	A	No	No	No	Yes	A	B	A
439	B	A	A	A	B	A	A	F	A	A	A	No	No	Yes	Yes	A	A	No	No	No	Yes	A	A	B
440	B	A	A	B	A	A	B	D	A	A	A	No	No	No	No	B	A	No	No	No	Yes	A	B	C
441	B	A	B	A	A	A	A	C	A	A	A	No	No	Yes	Yes	B	A	Yes	No	No	No	A	B	A
442	A	A	A	A	A	A	B	F	A	A	A	Yes	Yes	Yes	No	A	A	Yes	No	No	Yes	A	A	A
443	B	A	A	A	B	A	B	A	A	A	A	No	No	No	No	B	A	No	No	Yes	No	A	A	A
444	A	A	A	B	A	A	A	B	B	B	A	No	No	Yes	Yes	B	A	No	Yes	Yes	No	A	B	C
445	B	A	A	A	A	A	A	E	A	A	A	No	No	No	No	B	A	No	No	No	Yes	A	A	A
446	B	A	A	A	A	A	B	B	A	A	A	Yes	Yes	Yes	Yes	B	A	No	Yes	No	No	A	A	A
447	A	A	A	A	B	A	A	F	A	A	A	No	No	Yes	Yes	B	A	No	Yes	No	No	A	A	A
448	B	A	A	B	A	A	B	A	A	A	A	No	No	Yes	Yes	A	A	Yes	Yes	No	No	A	A	B
449	B	A	B	B	A	A	B	C	C	A	A	No	No	No	Yes	B	A	No	Yes	No	No	A	A	A
450	B	B	B	A	A	A	B	D	B	B	A	Yes	No	No	No	B	A	Yes	Yes	Yes	No	B	A	A
451	B	A	A	A	B	A	B	A	B	A	A	No	No	No	No	B	A	Yes	Yes	No	No	A	B	B
452	B	A	A	A	B	A	A	E	A	A	A	No	No	Yes	Yes	B	A	Yes	No	Yes	No	A	A	C
453	B	A	A	B	A	A	B	A	C	C	B	Yes	Yes	Yes	Yes	B	A	Yes	Yes	No	No	A	B	A
454	A	A	A	A	A	A	B	C	B	B	A	Yes	Yes	Yes	Yes	B	B	Yes	Yes	Yes	No	A	A	A
455	B	A	A	B	B	A	B	A	A	A	A	No	No	No	Yes	B	A	Yes	Yes	Yes	Yes	A	A	A
456	B	A	A	B	A	A	A	A	A	A	A	Yes	Yes	Yes	Yes	B	A	Yes	No	No	No	A	B	C
457	B	A	A	B	A	A	A	C	A	A	A	Yes	Yes	No	No	B	A	No	Yes	No	No	A	A	B
458	B	A	A	B	A	A	A	A	A	A	A	No	No	No	No	B	A	No	Yes	No	No	A	B	B
459	B	B	A	B	B	A	B	A	C	C	A	No	No	No	Yes	B	A	No	Yes	No	No	A	B	B
460	B	A	A	A	A	A	A	D	A	A	A	No	No	No	Yes	B	A	Yes	Yes	Yes	No	A	B	A
461	A	A	A	B	B	A	A	B	A	A	A	Yes	Yes	Yes	Yes	B	A	No	No	No	Yes	B	B	B
462	A	A	A	A	A	A	B	F	A	A	A	No	No	No	Yes	B	A	Yes	Yes	Yes	No	B	B	C
463	A	B	A	A	A	B	B	A	C	C	B	No	No	No	Yes	B	A	No	Yes	Yes	No	A	B	B
464	B	A	B	A	A	A	B	F	B	A	B	No	No	Yes	Yes	B	A	Yes	No	No	No	A	A	A
465	B	A	B	A	A	B	A	A	A	A	A	No	No	No	No	B	A	No	No	No	Yes	A	A	C
466	A	A	A	B	A	A	A	A	A	A	A	Yes	No	No	Yes	A	A	No	Yes	No	No	A	A	C
467	A	A	A	A	A	A	B	A	A	A	A	No	No	No	Yes	B	B	Yes	Yes	No	No	A	A	A
468	A	A	A	A	A	A	A	C	A	A	A	No	Yes	Yes	Yes	B	B	No	Yes	No	No	A	B	B
469	A	A	A	B	A	A	B	E	C	A	A	No	No	Yes	Yes	B	A	No	No	No	Yes	A	A	A
470	B	A	A	B	A	A	A	A	A	A	A	Yes	Yes	Yes	Yes	B	A	No	No	No	Yes	A	B	B
471	B	A	A	B	A	A	B	C	C	A	A	No	No	Yes	Yes	B	A	Yes	No	Yes	No	A	B	A
472	A	A	A	A	A	A	A	C	B	A	A	No	No	Yes	Yes	B	A	Yes	Yes	No	No	A	A	A
473	B	A	A	B	B	A	A	E	A	A	A	No	No	No	Yes	B	A	Yes	No	No	No	A	A	C
474	A	B	B	B	A	A	B	B	B	B	A	No	No	No	Yes	B	A	Yes	No	No	No	A	B	A
475	B	A	A	A	B	A	A	B	B	B	A	No	No	Yes	Yes	B	A	Yes	Yes	Yes	No	A	A	A
476	B	A	A	A	A	A	B	F	B	B	A	No	No	Yes	Yes	B	A	Yes	Yes	Yes	No	A	A	A
477	B	A	A	B	B	A	A	A	A	A	A	No	No	No	Yes	B	A	No	Yes	No	No	A	B	B
478	A	A	A	A	A	A	B	A	A	A	A	Yes	Yes	Yes	Yes	B	A	Yes	Yes	Yes	No	A	B	A
479	A	A	A	A	A	A	A	E	A	A	A	No	No	No	No	B	A	Yes	No	No	No	A	A	A
480	B	A	A	A	A	A	A	B	B	B	A	No	No	No	Yes	B	A	No	No	No	Yes	A	B	A
481	B	A	A	B	B	A	A	B	B	A	A	No	No	No	Yes	B	A	No	Yes	No	No	A	A	A
482	B	A	A	A	A	A	B	F	A	A	A	No	No	No	No	B	A	Yes	No	No	No	A	A	A
483	A	A	A	A	A	A	B	A	C	A	A	No	No	No	Yes	B	A	Yes	Yes	No	No	A	A	C
484	B	B	A	A	A	A	B	D	A	A	A	No	No	No	Yes	B	A	No	No	No	Yes	A	B	A
485	B	A	A	B	A	A	B	A	A	A	A	No	No	Yes	Yes	B	A	No	Yes	Yes	No	B	B	C
486	B	A	A	B	A	A	B	C	A	A	A	No	No	Yes	Yes	B	A	Yes	No	Yes	No	A	B	A
487	B	B	A	A	A	B	B	B	C	A	A	No	No	Yes	Yes	B	A	Yes	Yes	No	No	A	A	A
488	B	A	B	A	B	A	B	A	A	A	A	No	No	No	Yes	B	A	Yes	Yes	No	No	A	B	C
489	A	A	A	B	A	A	A	A	A	A	A	Yes	Yes	Yes	Yes	B	A	No	No	No	Yes	A	A	C
490	B	A	A	A	A	A	B	A	A	A	A	No	No	Yes	Yes	B	A	No	Yes	No	No	A	A	C
491	B	B	A	B	A	B	B	A	B	A	A	Yes	Yes	Yes	No	B	A	Yes	No	No	No	A	B	A
492	B	B	A	A	B	B	B	A	A	A	A	No	No	No	Yes	B	A	Yes	Yes	Yes	No	A	B	A
493	B	A	A	B	A	A	A	A	A	A	A	Yes	No	No	No	B	A	Yes	No	Yes	No	A	B	C
494	B	A	A	B	B	A	B	A	B	B	A	No	No	No	No	A	A	No	Yes	No	No	B	B	C
495	B	A	A	B	A	A	B	A	A	A	A	No	No	Yes	Yes	B	A	No	No	Yes	No	A	A	A
496	A	A	A	B	A	A	A	B	B	A	A	No	No	Yes	Yes	B	A	Yes	No	No	No	A	A	A
497	B	A	A	B	A	A	B	D	B	B	A	Yes	Yes	Yes	No	B	A	Yes	Yes	Yes	No	A	A	D
498	B	A	A	B	A	A	B	A	A	A	A	No	No	No	No	A	A	Yes	Yes	Yes	No	A	A	C
499	B	A	A	A	B	B	B	E	A	A	A	No	No	Yes	Yes	B	A	No	Yes	No	No	B	A	A
500	B	A	A	A	B	A	A	A	A	A	A	No	No	No	No	B	A	No	Yes	No	No	A	B	A
501	B	A	A	A	A	A	A	C	B	A	A	No	No	No	Yes	A	A	No	Yes	No	No	A	A	A
502	A	C	B	B	B	B	B	B	C	C	A	No	No	Yes	Yes	B	A	No	Yes	No	No	A	A	B
503	A	C	A	A	A	A	B	E	B	A	B	No	No	Yes	Yes	A	A	No	Yes	No	No	B	A	C
504	A	C	A	B	A	B	B	A	C	A	A	No	No	No	Yes	B	B	No	Yes	Yes	No	A	B	B
505	B	B	A	B	A	A	B	A	B	A	A	No	No	No	Yes	B	A	No	No	No	Yes	A	B	A
506	B	B	A	A	B	A	B	F	C	A	A	No	No	No	No	B	A	No	Yes	No	No	A	B	C
507	B	A	A	A	A	A	A	F	A	A	A	No	No	No	No	B	A	Yes	Yes	Yes	No	A	B	A
508	B	B	A	B	B	B	B	A	B	B	A	No	No	No	Yes	B	A	No	Yes	No	No	B	A	A
509	B	B	A	A	B	B	B	A	C	A	A	No	No	No	Yes	B	A	No	Yes	No	No	A	B	B
510	B	C	B	B	B	B	A	B	A	A	A	No	No	No	Yes	B	A	Yes	No	Yes	No	A	A	A
511	B	C	A	B	A	B	B	C	B	B	A	No	No	No	Yes	B	A	No	Yes	No	No	A	A	B
512	B	A	A	A	A	A	B	A	A	A	A	No	No	Yes	Yes	B	B	No	Yes	No	No	A	A	A
513	A	A	A	B	A	A	A	E	C	C	A	Yes	Yes	Yes	No	A	A	No	No	Yes	Yes	A	A	A
514	A	C	B	B	A	B	A	B	B	B	A	No	No	No	Yes	B	A	Yes	Yes	No	No	A	B	A
515	B	A	A	B	B	A	A	E	A	A	A	No	No	Yes	Yes	B	A	No	Yes	No	No	A	A	C
516	B	A	B	B	A	A	B	C	A	A	A	No	No	No	No	B	A	No	No	Yes	No	A	A	C
517	A	C	A	B	A	A	A	D	A	A	A	No	No	Yes	Yes	B	A	No	No	No	Yes	A	A	C
518	B	A	A	B	A	B	B	F	A	A	A	No	No	No	Yes	B	A	Yes	Yes	Yes	No	A	A	C
519	B	A	A	B	A	A	B	B	A	A	A	No	No	Yes	Yes	B	B	No	Yes	No	No	A	B	C
520	B	A	A	B	B	A	A	A	A	A	A	No	No	No	Yes	B	B	Yes	Yes	Yes	Yes	A	A	C
521	A	C	A	A	A	B	B	C	B	A	B	No	No	No	Yes	B	B	No	Yes	Yes	No	A	B	A
522	B	A	A	A	A	A	A	E	B	B	A	No	No	No	No	B	A	No	Yes	No	No	A	A	C
523	B	A	A	B	A	A	A	E	A	A	A	Yes	Yes	Yes	Yes	B	A	No	No	No	Yes	A	A	C
524	A	A	A	B	B	B	B	F	C	B	A	Yes	Yes	Yes	Yes	B	A	Yes	No	Yes	No	A	A	A
525	A	A	A	A	A	A	A	A	A	A	A	No	No	No	No	B	A	No	Yes	No	No	A	B	A
526	A	A	A	B	A	A	B	B	B	B	A	No	No	No	Yes	B	A	No	Yes	No	No	A	B	A
527	A	C	A	B	A	B	B	D	A	B	B	No	No	No	Yes	B	B	No	Yes	Yes	No	B	B	A
528	B	B	A	A	A	B	B	B	B	A	A	Yes	Yes	Yes	Yes	B	A	No	Yes	No	No	A	A	B
529	B	A	A	B	B	A	A	B	B	B	A	No	No	Yes	Yes	B	A	No	No	No	Yes	B	A	C
530	A	B	A	B	B	B	B	A	B	B	A	No	No	No	Yes	B	A	No	Yes	No	No	A	B	A
531	B	A	B	A	A	B	A	B	B	A	A	No	No	No	No	B	A	No	Yes	No	No	A	A	A
532	A	A	B	B	A	B	B	B	A	A	A	No	No	No	No	B	A	Yes	No	No	No	A	A	C
533	B	A	A	A	B	A	A	B	B	B	A	No	No	Yes	Yes	B	A	Yes	Yes	No	No	A	B	C
534	B	A	B	A	A	A	A	A	C	B	A	Yes	Yes	Yes	Yes	B	A	Yes	No	No	No	B	A	C
535	B	B	A	B	A	B	B	C	C	B	A	No	No	No	No	A	B	No	No	Yes	No	A	A	A
536	B	A	A	B	A	A	B	A	B	B	A	No	No	Yes	Yes	B	A	Yes	Yes	No	No	A	B	B
537	A	B	A	A	A	A	B	E	B	A	B	No	No	No	Yes	B	A	No	Yes	No	No	A	B	A
538	A	B	A	B	A	B	B	A	B	B	A	No	No	Yes	Yes	B	A	Yes	Yes	Yes	No	A	B	C
539	A	C	A	B	B	B	B	F	A	A	A	No	No	No	Yes	B	B	No	Yes	No	No	A	A	A
540	A	B	A	B	A	B	B	A	C	C	A	No	No	No	No	B	A	Yes	Yes	No	No	A	A	A
541	B	B	A	A	A	B	B	A	C	B	A	No	No	No	Yes	A	A	Yes	Yes	Yes	No	A	B	C
542	B	C	A	B	B	B	B	C	C	B	B	No	No	Yes	Yes	A	A	Yes	No	No	No	A	A	A
543	B	B	B	B	A	B	B	F	B	B	A	No	No	No	No	B	A	No	No	Yes	No	A	B	A
544	B	A	A	B	B	A	A	A	A	A	A	Yes	No	Yes	Yes	B	A	No	Yes	Yes	No	B	A	A
545	B	A	B	A	A	B	A	A	B	A	A	No	No	No	No	A	A	No	Yes	No	No	A	A	C
546	A	A	A	B	B	A	B	F	C	A	B	Yes	No	Yes	Yes	C	A	No	No	Yes	No	A	A	B
547	B	A	A	A	A	B	B	F	B	B	B	Yes	Yes	Yes	Yes	B	A	No	No	No	Yes	A	A	A
548	B	A	A	B	A	A	A	A	B	A	A	No	No	No	No	B	A	Yes	No	No	No	A	B	A
549	A	B	A	A	B	B	B	F	B	A	A	No	No	Yes	Yes	B	A	No	Yes	No	No	A	B	A
550	B	A	A	B	B	B	B	A	A	A	A	Yes	No	No	No	B	A	No	No	No	Yes	A	A	A
551	B	C	A	A	B	B	B	A	B	B	A	No	No	Yes	Yes	B	A	No	Yes	Yes	No	A	B	A
552	A	B	A	B	A	A	A	E	B	B	A	No	No	Yes	Yes	B	A	No	No	No	Yes	A	A	A
553	A	C	B	A	A	A	B	A	A	A	A	No	No	Yes	Yes	B	A	No	Yes	No	No	A	A	A
554	A	C	A	B	A	A	B	B	A	A	A	No	No	Yes	Yes	B	A	Yes	No	No	No	B	A	A
555	A	A	A	A	B	A	A	E	A	A	A	No	No	No	No	A	A	No	No	No	Yes	A	A	A
556	B	A	A	B	A	A	A	F	A	A	A	No	No	No	No	C	B	Yes	No	No	No	A	B	A
557	A	A	A	B	A	B	B	F	A	A	A	No	No	No	No	B	A	No	Yes	No	No	A	A	C
558	B	A	A	A	A	A	A	A	A	B	A	No	No	No	No	B	A	No	No	No	Yes	A	A	E
559	B	B	A	A	B	A	A	A	C	A	C	Yes	Yes	No	No	B	A	No	Yes	Yes	No	A	A	A
560	A	C	A	B	A	B	B	D	A	B	C	No	No	No	Yes	A	A	No	No	Yes	No	A	A	B
561	B	B	B	A	A	A	A	A	A	A	A	No	No	No	Yes	B	B	No	Yes	No	Yes	A	A	D
562	A	A	B	B	A	B	B	A	C	C	A	Yes	No	No	No	B	B	Yes	No	No	No	B	A	D
563	B	A	A	B	B	A	B	A	A	A	A	No	No	No	No	A	A	Yes	No	No	No	A	A	A
564	B	A	A	B	B	A	A	F	B	A	B	Yes	Yes	Yes	Yes	A	A	Yes	No	No	No	A	A	A
565	A	A	A	A	B	A	A	A	B	B	A	No	No	No	No	B	A	No	Yes	No	No	A	A	C
566	B	A	A	A	A	A	A	E	A	A	A	No	No	No	No	B	B	No	Yes	No	No	A	A	A
567	B	A	A	A	A	A	B	A	C	C	C	Yes	No	No	Yes	A	A	Yes	Yes	No	No	A	A	A
568	B	A	A	B	A	A	B	A	C	A	A	No	No	Yes	Yes	B	B	Yes	Yes	Yes	No	A	A	A
569	B	A	A	A	A	A	A	C	C	C	B	No	No	No	No	B	A	No	Yes	No	No	A	B	B
570	B	A	A	A	A	A	B	C	B	B	A	No	No	Yes	Yes	B	A	Yes	Yes	Yes	No	A	B	C
571	A	A	A	A	B	A	A	A	B	B	A	No	No	No	No	A	A	Yes	Yes	No	No	A	A	A
572	A	A	A	A	A	A	A	E	C	C	A	No	No	Yes	Yes	B	A	Yes	Yes	No	No	A	A	C
573	B	B	A	A	A	B	B	C	B	B	A	No	No	No	Yes	B	A	No	No	No	Yes	A	A	A
574	A	A	A	A	A	A	B	A	B	B	A	Yes	Yes	Yes	No	B	A	No	No	No	Yes	A	A	A
575	A	A	B	B	B	A	A	E	B	A	A	Yes	Yes	Yes	Yes	B	A	Yes	No	No	No	A	A	A
576	B	A	A	A	B	A	A	A	A	A	A	No	No	Yes	Yes	B	A	No	No	No	Yes	A	A	C
577	B	A	A	B	B	B	B	A	C	B	A	No	No	Yes	Yes	B	A	Yes	No	Yes	No	A	B	A
578	A	A	A	B	B	A	A	B	A	A	A	No	No	No	No	B	A	Yes	Yes	Yes	No	A	A	A
579	B	A	A	A	A	B	B	F	B	B	A	No	No	No	No	B	A	Yes	No	No	No	A	A	A
580	B	A	A	A	A	A	A	B	A	A	A	No	No	No	No	B	A	Yes	Yes	No	No	A	A	A
581	A	A	A	B	A	B	B	F	C	A	A	No	No	No	Yes	B	A	No	Yes	No	No	A	B	A
582	B	A	A	B	B	A	B	F	B	B	B	No	No	No	Yes	B	A	Yes	No	No	No	A	B	A
583	A	A	A	B	A	B	B	D	A	A	A	No	No	Yes	Yes	B	A	Yes	Yes	Yes	No	A	B	B
584	A	A	A	B	A	A	B	A	A	A	A	Yes	No	No	No	A	A	Yes	Yes	No	No	A	A	A
585	A	A	A	B	A	A	B	E	B	A	A	Yes	Yes	No	No	B	A	No	No	Yes	No	A	A	A
586	A	B	A	A	A	A	A	B	B	B	A	No	No	No	Yes	B	A	Yes	No	No	No	A	B	A
587	B	A	A	A	B	A	A	C	A	A	A	No	No	Yes	Yes	B	A	No	No	No	Yes	A	A	A
588	B	B	A	B	A	A	A	A	B	B	A	Yes	Yes	Yes	Yes	B	A	No	No	Yes	Yes	A	A	A
589	B	A	A	A	A	A	B	A	B	B	A	No	No	Yes	Yes	B	A	Yes	No	No	No	A	B	A
590	B	A	A	A	A	A	B	B	A	A	B	No	No	No	Yes	B	A	No	Yes	No	No	A	A	A
591	B	B	A	B	A	B	B	B	B	B	C	Yes	Yes	No	No	A	A	No	Yes	Yes	No	A	A	A
592	B	A	A	A	B	A	B	A	B	B	A	Yes	No	Yes	Yes	B	A	Yes	No	No	No	A	A	C
593	B	A	A	A	A	A	B	F	A	A	A	No	No	Yes	Yes	B	A	Yes	Yes	No	No	A	A	A
594	B	A	A	B	B	A	B	C	B	B	B	No	No	No	Yes	B	A	No	No	No	Yes	A	B	C
595	A	B	A	B	A	B	B	D	B	A	A	No	No	No	Yes	B	A	No	Yes	No	No	A	B	C
596	B	A	A	A	A	A	B	F	B	B	A	No	No	No	Yes	B	A	No	No	Yes	No	A	A	C
597	B	B	A	A	A	B	B	A	B	B	A	No	No	No	Yes	B	A	No	Yes	No	No	A	B	A
598	B	A	A	A	A	A	A	B	B	B	A	No	No	No	No	B	A	No	Yes	No	No	A	A	C
599	B	A	A	A	A	B	B	C	B	A	A	No	No	Yes	Yes	A	B	Yes	Yes	No	No	A	A	A
600	A	B	B	A	B	A	B	D	A	A	A	No	No	Yes	Yes	B	A	Yes	Yes	No	No	A	A	A
601	A	A	B	B	A	A	B	A	A	A	A	No	No	Yes	No	B	A	No	Yes	No	No	A	A	A
602	B	A	A	A	A	A	B	A	A	A	A	No	No	No	No	B	A	No	Yes	No	No	B	A	A
603	A	A	A	A	B	A	A	E	A	A	A	Yes	No	No	Yes	B	A	No	No	No	Yes	A	A	A
604	A	A	A	A	B	A	B	F	A	A	A	No	No	Yes	Yes	B	A	Yes	Yes	No	No	A	B	A
605	B	A	A	A	A	A	A	A	C	B	A	No	No	Yes	Yes	A	A	No	No	No	Yes	A	A	A
606	A	B	A	A	A	A	A	D	B	B	A	Yes	Yes	Yes	Yes	C	A	No	No	Yes	No	A	A	A
607	A	A	B	B	A	B	A	A	A	A	B	No	No	Yes	Yes	B	B	Yes	No	No	No	B	B	B
608	A	B	A	A	B	A	B	C	B	B	B	Yes	No	No	No	C	A	No	Yes	No	No	B	A	B
609	A	A	A	B	A	A	A	E	A	A	A	No	No	Yes	Yes	B	A	No	No	No	Yes	A	A	A
610	B	A	A	B	A	A	A	E	A	A	B	No	No	No	Yes	B	A	Yes	No	Yes	No	A	B	C
611	A	A	A	A	A	A	B	C	C	A	A	No	No	No	Yes	B	A	No	No	Yes	No	A	A	C
612	B	B	A	A	B	A	B	D	A	A	A	No	No	No	No	A	A	No	No	No	Yes	B	A	A
613	A	B	A	A	B	B	B	A	A	A	A	No	No	No	Yes	A	A	No	No	Yes	No	A	A	C
614	A	B	A	A	A	A	B	A	C	B	A	No	No	No	Yes	B	B	No	Yes	No	No	A	A	A
615	B	B	A	B	A	B	B	F	B	B	A	No	No	No	Yes	B	A	Yes	Yes	Yes	No	A	A	A
616	A	B	A	B	A	A	B	A	C	B	A	No	No	No	No	B	A	No	Yes	No	No	A	B	A
617	B	B	A	A	B	B	B	A	A	A	A	No	No	No	Yes	B	A	Yes	Yes	No	No	A	B	A
618	A	A	B	B	B	B	B	F	B	B	A	No	No	No	Yes	B	B	Yes	Yes	Yes	No	B	B	A
619	A	A	A	B	A	A	A	E	A	A	A	No	No	No	No	B	B	Yes	Yes	Yes	No	A	A	A
620	B	A	A	B	A	A	A	B	C	C	B	No	No	No	Yes	B	A	No	No	Yes	No	A	A	A
621	B	A	A	B	A	A	A	B	B	A	A	Yes	Yes	Yes	Yes	B	A	No	No	Yes	No	A	A	A
622	B	A	A	B	A	A	B	E	A	A	A	No	No	No	No	A	A	Yes	Yes	No	No	A	A	A
623	A	A	A	A	A	A	A	E	B	A	A	No	No	Yes	Yes	B	A	Yes	No	No	No	A	B	A
624	A	A	A	A	A	A	B	B	A	A	A	No	No	Yes	Yes	B	A	Yes	Yes	No	No	A	B	A
625	B	A	A	B	B	A	B	A	B	A	A	Yes	No	No	No	B	A	No	No	No	Yes	A	A	A
626	A	A	A	B	A	B	B	C	A	A	A	Yes	Yes	Yes	No	A	A	No	Yes	Yes	No	A	A	C
627	B	A	A	B	B	A	A	B	A	B	A	No	No	No	No	B	A	Yes	Yes	No	No	A	A	A
628	A	A	A	A	A	A	A	D	C	A	B	No	Yes	Yes	No	A	A	No	Yes	No	No	A	A	A
629	A	C	A	B	B	B	B	B	B	A	A	No	No	No	Yes	B	A	No	No	Yes	No	A	A	A
630	B	C	A	A	A	B	B	A	A	A	A	No	No	No	Yes	A	A	Yes	Yes	Yes	No	A	A	A
631	B	C	B	A	B	B	B	C	C	B	A	No	No	Yes	Yes	A	A	No	Yes	No	No	A	A	A
632	A	C	A	A	B	A	B	A	C	C	A	No	No	No	Yes	B	A	No	No	Yes	No	A	B	C
633	B	C	A	B	B	B	B	A	A	A	A	No	No	No	Yes	A	A	No	No	No	Yes	B	A	D
634	B	C	A	A	A	B	B	E	B	B	A	No	No	No	Yes	B	A	Yes	No	No	No	A	A	A
635	A	C	A	B	B	B	B	F	B	B	A	No	No	No	Yes	B	A	No	Yes	No	No	A	B	B
636	B	C	A	B	A	B	B	B	C	C	A	Yes	No	No	Yes	B	A	Yes	No	No	No	A	B	C
637	B	C	A	B	B	B	B	A	C	B	A	No	No	No	Yes	B	A	No	Yes	No	No	A	B	A
638	B	C	A	A	B	B	B	A	B	A	A	No	No	No	Yes	B	A	Yes	Yes	No	No	A	B	B
639	B	C	B	B	B	B	B	C	B	B	A	No	No	No	Yes	B	A	No	No	Yes	No	A	B	B
640	B	C	A	B	B	B	B	E	A	A	A	No	No	No	No	B	A	Yes	No	No	No	A	A	A
641	B	C	B	B	A	B	B	A	B	B	A	No	No	No	Yes	B	A	No	Yes	No	No	A	B	C
642	A	C	A	B	A	B	B	B	B	B	B	No	No	No	Yes	B	A	No	Yes	No	No	A	A	A
643	B	B	A	A	A	B	B	C	B	B	A	No	No	No	No	B	A	No	Yes	No	No	A	B	A
644	A	C	B	A	A	B	B	B	A	A	A	No	No	No	No	A	A	No	Yes	No	No	A	A	A
645	B	C	A	B	A	B	B	A	B	B	A	No	No	No	Yes	B	A	No	Yes	No	No	A	A	A
646	A	C	A	B	A	B	B	A	B	B	B	No	No	No	Yes	B	A	Yes	Yes	No	No	A	A	C
647	B	C	A	B	A	B	B	D	A	A	B	No	No	No	Yes	A	A	No	No	No	Yes	B	A	A
648	A	C	A	B	A	B	B	F	A	A	A	No	No	No	No	A	A	Yes	Yes	No	No	A	A	B
649	A	C	A	A	A	B	B	A	A	A	A	No	No	No	Yes	A	A	No	Yes	No	No	A	A	A
650	B	C	A	A	A	B	B	F	B	A	A	No	No	No	Yes	B	A	No	Yes	No	No	A	A	A
651	B	C	A	B	B	B	B	B	B	B	A	No	No	No	Yes	B	A	Yes	Yes	No	No	A	B	B
652	A	C	A	B	B	B	B	F	A	A	A	No	No	No	No	A	A	No	Yes	No	No	B	A	C
653	B	C	A	A	A	B	B	B	A	A	A	No	No	Yes	Yes	B	A	No	No	No	Yes	A	A	D
654	B	C	A	B	B	A	B	A	B	A	A	No	No	No	Yes	A	A	No	Yes	No	No	B	A	A
655	A	C	A	B	A	A	B	D	B	B	A	No	No	No	Yes	B	A	Yes	No	No	No	B	A	C
656	A	C	A	B	B	B	B	B	C	C	A	No	No	No	Yes	A	A	No	Yes	No	No	A	A	A
657	A	C	A	B	A	A	B	A	A	A	A	No	No	No	Yes	A	A	No	Yes	No	No	A	B	A
658	A	A	A	A	B	B	B	A	B	B	A	No	No	No	Yes	B	A	No	Yes	No	No	A	B	A
659	A	C	A	B	A	B	B	A	B	B	A	No	No	No	Yes	B	A	No	Yes	No	No	A	A	B
660	B	C	A	A	A	B	B	A	B	B	A	No	No	No	Yes	B	A	Yes	Yes	Yes	No	A	A	C
661	B	A	A	A	A	B	B	A	B	B	A	No	No	Yes	Yes	B	A	No	Yes	No	No	A	A	A
662	B	A	A	B	B	A	A	A	A	A	A	No	No	No	No	A	A	Yes	Yes	Yes	No	A	A	A
663	B	B	A	A	B	A	B	A	C	C	B	No	No	Yes	Yes	B	A	Yes	No	No	Yes	A	A	C
664	B	A	A	B	A	A	B	A	C	A	A	Yes	No	No	Yes	B	A	Yes	No	No	Yes	A	A	A
665	B	A	A	B	A	A	B	A	A	A	B	No	No	Yes	Yes	B	B	No	Yes	Yes	No	A	A	A
666	A	A	A	B	A	A	A	B	A	A	A	No	No	No	No	B	A	No	No	No	Yes	A	A	A
667	B	A	A	A	A	A	A	E	A	A	A	No	No	No	No	B	A	No	No	No	Yes	A	A	A
668	B	A	B	B	B	A	B	A	A	A	A	No	No	No	Yes	B	A	No	Yes	No	No	A	B	A
669	B	B	B	B	B	B	A	D	A	A	A	No	No	Yes	Yes	A	A	No	No	No	Yes	A	A	A
670	A	A	A	A	B	B	A	A	B	B	A	No	No	No	Yes	B	A	Yes	Yes	Yes	No	A	B	C
671	A	A	A	A	A	B	B	A	A	A	A	Yes	Yes	Yes	No	A	A	Yes	Yes	No	No	A	A	C
672	A	B	A	B	A	A	B	B	B	B	A	No	No	No	Yes	A	A	Yes	No	No	No	A	A	C
673	A	B	A	B	B	B	B	B	B	A	A	No	No	Yes	Yes	B	A	No	No	Yes	No	A	A	A
674	B	A	B	A	A	A	B	B	A	A	A	No	No	Yes	Yes	B	B	No	Yes	No	No	A	A	A
675	A	A	A	B	A	A	B	C	A	A	A	No	No	No	Yes	B	A	Yes	Yes	No	Yes	A	A	C
676	A	A	A	B	A	A	B	C	A	A	A	No	No	No	Yes	B	A	Yes	Yes	No	Yes	A	A	C
677	B	A	A	A	A	A	A	B	A	A	A	No	Yes	Yes	Yes	B	A	No	Yes	No	No	A	A	A
678	B	C	A	B	A	B	B	A	C	C	A	No	No	Yes	Yes	B	A	Yes	Yes	No	No	A	A	A
679	B	C	A	B	A	B	B	F	B	B	A	No	No	No	Yes	B	A	No	Yes	Yes	No	A	B	A
680	B	B	B	B	A	A	B	A	A	A	A	No	No	No	Yes	B	A	No	Yes	Yes	No	A	A	C
681	B	A	A	B	A	A	A	C	B	B	A	No	No	No	No	B	A	No	No	Yes	No	A	A	A
682	A	B	B	B	A	A	A	C	A	B	A	Yes	No	No	Yes	A	A	Yes	Yes	No	No	A	A	A
683	A	A	A	A	A	A	B	A	C	C	A	Yes	Yes	Yes	Yes	B	A	Yes	No	Yes	No	A	A	A
684	B	A	A	B	A	A	A	A	A	A	A	Yes	No	No	Yes	B	A	Yes	No	No	No	A	A	A
685	B	A	A	B	A	A	B	A	A	A	A	No	No	No	Yes	B	A	Yes	No	Yes	No	A	A	A
686	A	A	B	A	A	A	A	E	A	A	A	No	No	No	No	A	A	Yes	Yes	No	No	A	B	A
687	A	A	B	A	A	A	A	E	A	A	A	No	No	No	No	A	A	Yes	Yes	No	No	A	B	A
688	A	A	A	A	A	A	B	A	A	A	A	Yes	Yes	Yes	Yes	B	A	Yes	Yes	No	No	A	A	A
689	B	A	A	B	B	A	A	B	A	A	A	No	No	No	No	A	A	Yes	Yes	No	No	A	A	A
690	A	A	A	A	A	A	B	C	B	A	B	No	No	Yes	Yes	B	A	No	No	Yes	Yes	A	B	A
691	B	A	A	B	B	B	B	A	B	B	B	Yes	No	Yes	Yes	B	A	Yes	Yes	Yes	No	A	A	A
692	A	A	B	B	A	A	A	C	A	A	A	No	No	No	No	B	A	Yes	Yes	Yes	No	A	B	A
693	A	A	B	B	B	B	A	E	A	A	A	No	No	No	No	A	A	No	No	Yes	No	A	B	A
694	A	A	B	A	A	A	A	E	A	A	A	No	No	No	No	A	A	No	No	Yes	No	A	A	A
695	B	A	A	A	A	A	B	B	A	A	A	No	No	No	Yes	B	A	Yes	Yes	Yes	No	A	A	A
696	B	A	A	A	A	B	B	A	B	A	A	No	No	No	Yes	A	A	No	No	Yes	No	A	A	A
697	A	A	A	A	A	A	A	E	B	A	A	No	No	No	Yes	B	A	No	No	No	Yes	A	A	A
698	A	A	A	B	B	A	A	C	B	A	A	Yes	Yes	Yes	Yes	B	A	No	No	Yes	No	A	A	D
699	A	A	A	B	A	A	B	F	A	B	A	No	Yes	No	No	C	B	No	No	No	Yes	A	B	C
700	B	A	A	B	B	A	A	A	A	A	A	Yes	Yes	Yes	Yes	A	A	No	Yes	No	No	A	A	C
701	A	B	A	A	B	A	A	B	B	C	C	No	No	Yes	No	C	B	No	No	No	Yes	A	A	B
702	A	B	A	A	A	A	A	C	B	A	A	No	No	No	Yes	B	B	No	Yes	Yes	No	A	A	C
703	B	B	A	A	A	A	A	C	B	A	A	Yes	Yes	No	No	B	A	No	No	Yes	Yes	A	B	C
704	A	A	B	A	A	A	A	C	A	A	A	No	No	No	No	B	A	Yes	Yes	Yes	No	A	A	C
705	B	A	A	B	A	A	B	C	A	A	A	No	No	No	Yes	B	B	Yes	Yes	No	No	A	B	A
706	A	A	A	B	A	A	A	E	A	A	A	No	No	Yes	Yes	A	A	No	No	No	Yes	A	A	B
707	A	B	A	A	A	A	A	C	B	A	A	No	No	No	No	A	A	No	No	Yes	No	A	B	C
708	B	A	A	A	B	A	A	E	A	A	A	No	No	No	No	B	A	Yes	No	No	No	A	A	A
709	A	A	A	B	A	A	A	B	B	B	A	No	No	No	No	B	A	No	Yes	Yes	No	A	B	A
710	A	A	A	A	A	A	A	B	A	A	C	Yes	No	No	No	A	A	Yes	No	No	No	B	A	A
711	B	A	A	A	A	A	A	E	B	A	A	Yes	Yes	Yes	Yes	C	A	Yes	Yes	No	No	A	A	C
712	B	A	A	B	A	A	A	C	A	A	A	No	No	No	Yes	B	A	Yes	Yes	Yes	No	A	A	A
713	A	B	A	B	B	A	A	F	C	A	A	No	No	No	Yes	B	A	Yes	Yes	No	No	A	A	A
714	A	C	B	B	A	A	A	C	B	B	B	Yes	Yes	Yes	Yes	B	A	Yes	No	Yes	No	A	B	A
715	A	A	B	B	A	A	A	C	B	A	A	Yes	No	Yes	No	B	A	No	No	Yes	No	B	B	A
716	B	A	A	B	B	A	A	A	A	A	A	No	Yes	No	Yes	B	A	No	No	Yes	No	A	A	C
717	A	C	A	A	A	A	B	A	B	A	C	Yes	Yes	Yes	No	B	A	Yes	No	Yes	No	A	B	A
718	A	A	A	B	A	A	B	A	B	A	A	Yes	Yes	Yes	No	B	A	No	No	No	Yes	A	A	A
719	B	A	A	A	A	A	A	B	C	A	C	Yes	Yes	Yes	Yes	B	A	Yes	Yes	Yes	No	A	A	B
720	B	A	A	B	A	A	A	C	B	A	B	Yes	Yes	Yes	Yes	B	A	Yes	No	Yes	No	A	A	A
721	B	A	B	B	A	A	B	A	A	A	A	No	No	No	Yes	B	A	Yes	No	Yes	No	A	B	C
722	A	A	B	A	A	B	B	D	A	A	A	No	No	Yes	Yes	A	A	Yes	Yes	Yes	No	A	A	A
723	A	A	A	A	B	A	B	D	B	A	B	No	No	No	Yes	B	A	No	Yes	No	Yes	A	A	C
724	A	A	A	A	A	A	B	A	C	A	A	No	No	No	Yes	B	A	No	Yes	No	No	A	A	B
725	A	B	A	A	A	B	B	C	B	A	A	No	No	Yes	Yes	B	A	No	Yes	No	No	A	A	C
726	A	C	A	A	B	A	B	F	B	A	A	No	No	No	Yes	B	A	No	Yes	No	No	A	B	B
727	A	B	A	A	A	A	B	A	C	A	A	No	No	No	No	A	A	Yes	Yes	Yes	No	A	B	A
728	A	A	A	B	A	A	B	B	B	B	B	No	No	Yes	Yes	B	A	No	Yes	No	No	B	A	C
729	B	A	A	A	A	A	B	F	C	C	A	No	No	Yes	Yes	B	A	Yes	Yes	Yes	No	A	B	B
730	A	A	A	A	A	A	B	E	A	A	A	No	No	Yes	Yes	B	A	No	No	No	Yes	A	B	C
731	B	C	A	A	A	A	B	A	A	A	A	No	No	Yes	Yes	B	A	Yes	No	No	No	A	B	B
732	B	C	A	A	A	A	B	A	A	A	A	No	No	No	Yes	B	B	Yes	No	No	No	A	B	B
733	A	A	A	A	A	B	B	C	A	C	A	Yes	No	Yes	No	A	A	Yes	No	Yes	No	A	A	A
734	B	A	A	A	A	B	B	B	A	A	A	Yes	No	No	No	A	A	Yes	No	Yes	No	A	B	B
735	A	C	A	A	A	B	B	A	A	A	A	No	No	No	No	B	B	No	Yes	No	No	A	A	A
736	A	A	A	A	A	A	A	B	B	B	A	No	No	Yes	Yes	A	A	Yes	Yes	No	No	A	B	A
737	A	A	A	A	B	A	B	B	A	A	A	No	No	Yes	Yes	B	A	No	No	No	Yes	A	A	C
738	A	A	A	A	A	B	B	A	C	B	B	No	No	No	Yes	B	A	No	Yes	No	No	A	B	A
739	B	C	A	A	A	A	A	B	B	B	A	Yes	Yes	Yes	Yes	A	A	Yes	Yes	Yes	No	A	A	C
740	B	A	A	A	B	A	A	E	C	A	A	No	No	Yes	Yes	B	A	No	No	Yes	Yes	A	B	B
741	B	A	A	A	B	A	A	A	A	A	A	Yes	Yes	Yes	Yes	B	A	Yes	Yes	Yes	No	A	B	A
742	B	B	A	B	B	A	B	F	A	A	A	No	No	No	Yes	B	A	No	Yes	No	No	B	B	D
743	B	B	A	B	B	B	A	A	A	A	A	No	No	Yes	Yes	B	A	Yes	Yes	No	No	A	B	A
744	B	A	A	B	A	A	A	E	A	A	A	No	No	No	Yes	B	A	Yes	Yes	No	No	A	B	C
745	A	A	A	A	B	A	B	F	B	A	A	No	No	No	Yes	B	A	Yes	No	Yes	No	A	B	D
746	A	A	A	A	B	A	B	C	B	A	A	No	Yes	Yes	Yes	B	A	Yes	Yes	No	Yes	A	A	B
747	A	B	A	A	B	B	B	C	B	B	A	No	No	No	Yes	B	A	No	No	No	Yes	A	A	A
748	B	C	A	B	A	B	B	A	C	B	A	No	No	Yes	No	B	A	Yes	No	No	No	B	A	E
749	B	A	A	A	A	B	B	A	A	A	A	No	No	No	Yes	A	A	Yes	Yes	No	No	A	A	B
750	B	A	A	B	A	A	A	B	B	B	A	No	No	No	No	B	A	No	Yes	No	No	A	B	C
751	A	A	A	A	A	B	B	A	C	C	A	No	No	No	Yes	B	A	No	Yes	No	No	A	B	C
752	A	C	A	B	A	B	B	D	A	B	A	No	No	No	No	A	A	No	No	No	Yes	A	A	E
753	B	A	A	A	A	A	A	E	C	B	A	Yes	Yes	Yes	Yes	B	A	Yes	No	Yes	No	A	A	A
754	B	C	A	B	A	B	B	B	A	A	B	No	No	No	No	B	B	Yes	Yes	Yes	No	A	A	A
755	B	B	A	A	A	A	A	A	B	B	A	No	No	No	Yes	B	A	Yes	Yes	No	No	A	B	A
756	B	B	A	B	B	A	B	B	B	B	A	Yes	Yes	Yes	Yes	A	A	No	Yes	No	No	A	B	A
757	B	A	A	B	B	A	A	A	B	B	A	No	No	No	Yes	B	A	Yes	Yes	Yes	No	A	A	A
758	A	A	A	B	A	A	A	E	A	A	A	Yes	No	No	No	A	A	No	No	Yes	Yes	A	B	A
759	A	A	A	B	A	B	B	F	C	C	A	No	No	No	No	B	A	No	Yes	No	No	A	B	A
760	B	A	A	A	B	A	B	B	C	A	A	Yes	Yes	Yes	Yes	A	A	Yes	No	Yes	Yes	A	A	C
761	B	A	A	A	A	B	B	F	C	A	A	No	No	No	Yes	B	A	Yes	Yes	No	No	A	A	A
762	A	A	A	B	A	A	A	F	B	A	A	No	No	No	No	B	A	Yes	Yes	No	No	A	A	A
763	A	A	A	A	B	B	B	A	A	A	A	No	No	Yes	Yes	B	A	No	Yes	Yes	No	A	B	C
764	A	A	B	B	B	B	B	B	B	B	A	No	No	No	Yes	B	B	No	Yes	No	No	A	B	A
765	B	A	A	B	B	B	B	B	C	C	A	Yes	Yes	Yes	Yes	B	A	No	No	Yes	No	A	B	B
766	B	C	A	A	A	B	A	B	A	A	A	No	Yes	Yes	Yes	A	A	Yes	Yes	Yes	No	A	A	B
767	A	A	A	A	A	A	A	A	A	A	A	Yes	Yes	Yes	Yes	B	A	No	Yes	Yes	No	A	A	A
768	A	A	B	B	A	A	B	C	A	A	A	Yes	Yes	Yes	Yes	A	A	Yes	No	No	No	A	A	A
769	B	A	A	B	A	B	B	A	C	A	A	No	No	Yes	Yes	B	A	No	No	No	Yes	A	B	B
770	A	B	A	A	B	B	B	B	C	B	B	No	No	Yes	Yes	B	A	Yes	Yes	Yes	No	A	A	A
771	B	A	A	B	A	A	A	A	B	A	A	No	No	No	Yes	B	A	No	Yes	Yes	No	A	A	C
772	A	A	A	A	A	A	A	F	B	B	A	No	No	No	Yes	B	A	No	Yes	No	No	A	A	C
773	B	A	A	B	B	A	B	E	A	A	A	No	No	Yes	Yes	B	A	No	Yes	Yes	No	A	A	C
774	B	C	A	B	A	B	B	B	A	A	A	No	No	No	Yes	B	A	No	Yes	No	No	A	A	C
775	B	C	A	A	A	A	B	C	C	A	B	No	No	No	Yes	A	A	Yes	Yes	No	No	A	A	A
776	B	B	A	B	B	B	B	F	A	A	A	No	No	No	Yes	B	A	Yes	Yes	No	No	A	A	A
777	B	A	A	B	B	B	B	C	A	A	A	No	No	No	Yes	B	A	No	Yes	Yes	No	A	B	A
778	B	B	B	B	A	B	B	F	B	B	A	No	No	No	Yes	B	A	No	Yes	No	No	A	B	B
779	A	A	A	B	A	A	B	B	A	A	A	Yes	Yes	No	No	A	A	No	Yes	Yes	No	A	A	C
780	B	A	A	B	A	B	B	A	B	A	A	No	No	No	Yes	A	A	Yes	Yes	Yes	No	A	A	A
781	A	B	A	B	A	A	A	E	A	A	A	Yes	Yes	Yes	Yes	B	A	No	No	No	Yes	A	B	A
782	A	A	A	B	A	B	B	F	C	A	A	No	No	No	No	A	A	Yes	Yes	No	No	A	B	A
783	A	B	A	A	B	B	B	B	B	B	A	No	No	No	Yes	B	A	Yes	Yes	No	No	A	B	E
784	A	C	A	B	A	B	B	D	A	A	A	No	No	No	Yes	B	A	Yes	Yes	No	No	A	A	A
785	A	A	B	B	A	A	B	C	C	C	A	No	No	No	Yes	B	A	No	Yes	No	No	A	A	A
786	A	C	A	B	B	A	B	D	C	C	A	No	No	No	Yes	B	A	No	Yes	No	No	A	A	B
787	A	C	A	A	A	A	B	D	B	A	A	No	No	Yes	Yes	B	A	No	No	No	Yes	A	A	A
788	A	B	A	B	B	A	B	E	B	A	A	No	No	No	Yes	B	A	No	Yes	No	No	A	A	A
789	A	B	A	B	A	A	B	A	C	A	A	No	No	Yes	Yes	B	A	Yes	No	No	No	A	B	A
790	A	C	A	A	A	B	B	C	A	A	A	Yes	Yes	Yes	Yes	A	A	No	No	Yes	No	A	A	D
791	A	C	A	B	A	B	B	A	C	C	A	No	No	Yes	Yes	A	A	No	Yes	No	No	B	A	C
792	A	C	A	B	A	B	B	A	C	B	A	No	No	No	Yes	B	B	No	Yes	No	No	A	B	C
793	A	C	A	A	A	B	B	C	C	C	A	No	No	No	Yes	B	B	No	Yes	No	No	A	B	C
794	A	C	A	B	B	A	A	A	A	A	A	No	No	No	No	B	B	No	No	No	Yes	B	B	A
795	A	B	A	A	B	A	B	B	B	A	A	Yes	Yes	No	No	B	A	Yes	No	Yes	No	A	A	B
796	A	C	A	A	A	B	B	A	B	B	A	No	No	No	Yes	B	A	No	Yes	No	No	B	A	D
797	A	B	A	B	A	A	B	A	C	C	A	No	Yes	Yes	Yes	B	A	No	Yes	No	No	A	A	A
798	A	B	A	A	A	A	B	F	C	C	C	No	No	No	Yes	B	B	Yes	Yes	Yes	No	B	B	C
799	A	A	A	B	A	A	B	E	B	A	A	No	No	Yes	Yes	B	A	No	No	No	Yes	B	A	C
800	A	C	A	B	A	A	B	A	C	C	A	No	No	No	Yes	B	A	Yes	Yes	No	No	A	B	E
801	A	C	A	A	B	B	B	A	A	A	A	No	No	No	Yes	B	A	No	Yes	No	No	A	B	A
802	A	B	A	A	A	B	B	D	A	A	A	No	No	No	Yes	B	A	No	Yes	No	No	B	B	D
803	A	A	A	A	B	B	B	F	B	B	B	No	No	No	Yes	B	A	Yes	Yes	Yes	No	A	B	A
804	A	A	B	B	A	A	B	D	C	C	A	No	No	Yes	Yes	B	A	Yes	No	No	No	B	A	D
805	A	B	A	A	B	A	A	A	C	B	A	No	No	No	No	A	A	No	Yes	No	No	A	B	A
806	A	B	A	B	A	B	B	C	C	C	A	No	No	No	Yes	B	A	No	Yes	No	No	A	A	A
807	A	C	A	B	A	A	A	A	C	A	A	No	No	Yes	Yes	B	A	Yes	Yes	Yes	No	A	A	E
808	A	C	A	A	A	A	B	F	A	A	A	No	No	No	Yes	B	A	Yes	No	No	No	A	A	A
809	A	B	A	A	A	A	B	C	B	A	A	No	No	Yes	No	A	A	Yes	No	No	No	A	A	B
810	A	C	A	B	B	A	B	D	B	B	A	No	No	Yes	Yes	B	A	Yes	No	No	No	B	A	A
811	A	B	A	B	A	A	B	C	A	A	A	No	No	Yes	Yes	B	A	Yes	Yes	No	No	A	A	A
812	A	A	A	A	A	A	B	A	B	B	A	No	No	No	No	A	A	No	No	Yes	No	A	A	A
813	A	B	A	B	A	B	B	D	B	B	A	No	No	No	Yes	B	A	Yes	Yes	No	No	A	B	A
814	A	B	A	A	A	A	B	A	C	C	A	No	No	No	Yes	A	A	No	Yes	Yes	No	A	A	A
815	A	A	A	B	A	B	B	D	A	A	A	No	No	No	Yes	A	A	No	Yes	No	No	A	B	D
816	A	B	A	A	B	B	B	B	B	A	A	No	No	No	Yes	B	B	No	Yes	Yes	No	A	B	A
817	A	B	B	B	B	A	B	A	B	B	A	Yes	No	No	No	C	A	No	Yes	No	No	A	B	C
818	B	C	B	B	A	B	B	F	C	A	A	No	No	No	No	B	B	No	No	No	Yes	B	B	A
819	B	C	A	A	B	B	B	A	B	B	A	No	No	No	Yes	B	A	No	Yes	No	No	A	B	A
820	B	A	A	B	B	B	B	A	B	C	A	No	No	No	Yes	B	A	No	Yes	No	No	A	A	C
821	B	A	A	B	B	B	B	A	C	B	A	No	No	Yes	Yes	A	A	Yes	Yes	No	No	A	A	A
822	B	A	A	A	B	B	B	A	B	A	A	No	No	No	Yes	B	A	No	Yes	No	No	A	B	A
823	B	C	A	B	B	A	B	A	B	B	A	No	No	No	No	B	A	No	Yes	Yes	No	A	B	A
824	B	A	A	B	B	B	B	A	C	B	A	No	No	Yes	Yes	B	A	Yes	Yes	No	No	A	B	A
825	B	B	A	A	B	B	B	A	B	A	A	No	No	No	Yes	B	A	Yes	Yes	Yes	No	A	A	A
826	B	B	A	B	B	A	B	E	B	B	A	No	No	No	Yes	B	A	No	Yes	No	No	A	A	A
827	B	A	A	A	A	B	B	D	B	A	A	No	No	Yes	Yes	B	B	No	Yes	No	No	A	A	B
828	B	A	A	A	A	B	B	C	C	A	A	No	No	Yes	Yes	B	B	No	Yes	Yes	No	A	A	A
829	B	B	A	B	A	B	B	A	C	C	A	No	No	No	Yes	B	A	Yes	No	No	No	B	B	C
830	B	B	A	A	A	A	B	B	B	A	A	No	No	Yes	Yes	B	A	Yes	Yes	No	No	A	A	E
831	B	A	A	B	A	B	B	A	B	A	A	No	No	No	Yes	B	A	Yes	Yes	No	No	A	A	A
832	B	B	A	B	B	A	A	E	B	A	A	No	No	No	No	C	A	No	No	No	Yes	A	B	A
833	B	A	A	B	B	A	B	C	B	B	A	No	No	No	No	B	A	No	Yes	No	No	A	B	B
834	B	A	A	A	B	B	B	A	C	A	A	No	No	No	Yes	B	A	No	Yes	No	No	A	B	A
835	B	B	A	B	A	A	B	A	B	B	A	No	No	No	Yes	B	B	Yes	Yes	No	No	A	B	E
836	B	A	A	B	A	A	B	C	B	B	A	No	No	Yes	Yes	B	A	No	Yes	Yes	No	A	B	A
837	B	A	A	B	A	B	B	A	B	B	A	No	No	No	Yes	C	A	Yes	Yes	No	No	A	B	A
838	B	B	B	A	A	A	B	E	C	A	A	No	No	No	Yes	B	A	No	Yes	No	No	A	A	A
839	B	B	A	B	B	A	B	A	C	C	A	No	No	Yes	Yes	A	A	No	Yes	No	No	A	B	C
840	B	A	A	B	A	A	B	A	B	A	A	No	No	No	Yes	A	A	Yes	Yes	No	No	A	B	A
841	B	A	A	A	B	B	B	A	C	B	A	No	No	No	Yes	B	B	Yes	No	No	No	A	A	E
842	B	A	A	B	A	A	B	D	A	A	A	No	No	Yes	Yes	B	A	No	No	No	Yes	A	A	A
843	B	A	A	B	A	A	A	E	A	A	A	No	No	No	No	A	A	Yes	Yes	No	No	A	A	A
844	B	C	A	B	B	B	B	A	C	C	A	No	No	Yes	Yes	B	A	Yes	Yes	Yes	No	A	A	A
845	B	C	A	A	B	A	B	F	A	A	A	No	No	Yes	Yes	B	A	No	No	No	Yes	A	A	A
846	B	A	A	B	A	A	B	F	A	A	A	Yes	Yes	Yes	Yes	A	A	No	Yes	No	No	B	B	A
847	B	A	A	B	A	A	B	E	B	A	A	No	No	No	No	B	A	No	Yes	No	No	A	A	B
848	B	A	A	B	B	B	A	A	C	A	A	Yes	Yes	Yes	No	A	A	Yes	Yes	Yes	Yes	A	B	E
849	B	A	A	A	A	A	A	C	B	A	A	No	No	No	Yes	B	A	Yes	No	No	No	A	A	A
850	B	A	A	B	A	B	B	F	B	A	A	No	No	Yes	Yes	B	A	Yes	No	Yes	No	A	A	A
851	B	A	A	B	B	B	B	B	B	A	A	No	No	No	No	B	A	Yes	Yes	Yes	No	A	B	C
852	B	A	A	A	B	A	B	A	C	B	B	No	No	No	Yes	B	A	Yes	No	No	No	A	B	C
853	A	B	A	B	A	A	B	D	A	A	A	No	No	No	No	B	A	No	No	No	Yes	B	A	D
854	A	B	A	B	A	B	B	D	A	A	A	No	No	Yes	Yes	B	A	No	Yes	No	No	A	A	C
855	A	A	A	A	B	B	B	C	A	A	A	No	No	Yes	Yes	B	B	No	No	Yes	No	A	A	D
856	A	A	A	A	B	B	B	B	A	A	A	No	No	No	Yes	A	A	No	Yes	No	No	B	A	E
857	A	A	A	B	A	A	A	B	B	B	A	No	No	No	No	A	A	No	No	No	Yes	B	A	A
858	A	B	A	B	A	B	B	A	C	A	A	No	No	No	Yes	A	A	Yes	Yes	Yes	No	A	B	A
859	A	C	A	A	B	B	B	A	B	B	A	No	No	No	Yes	C	B	Yes	Yes	Yes	Yes	A	B	A
860	A	B	A	B	A	B	B	E	C	C	A	No	No	Yes	Yes	A	B	Yes	Yes	No	Yes	B	A	D
861	A	A	A	B	B	A	A	A	B	B	A	No	No	No	Yes	B	A	No	Yes	No	No	A	A	A
862	A	B	B	B	B	B	B	F	B	A	A	No	No	No	Yes	B	A	No	Yes	No	No	B	B	B
863	B	B	B	B	A	B	B	F	A	A	A	No	No	No	Yes	B	A	Yes	Yes	No	No	B	B	A
864	B	B	A	B	B	A	B	B	B	A	A	No	No	No	Yes	A	A	No	Yes	No	No	A	B	B
865	B	B	B	B	B	A	B	B	B	A	A	No	No	No	Yes	A	A	No	Yes	No	No	A	B	B
866	B	B	A	A	B	A	B	B	B	A	A	No	No	No	Yes	B	A	No	Yes	No	No	A	B	B
867	B	A	A	A	A	B	B	A	A	A	A	No	No	No	Yes	B	A	No	Yes	Yes	No	A	B	A
868	A	A	A	B	A	B	B	A	C	A	C	No	No	No	Yes	C	B	No	Yes	Yes	No	A	A	A
869	B	B	A	A	A	A	A	A	B	A	A	No	No	No	Yes	B	A	Yes	No	Yes	No	A	B	C
870	B	A	A	B	A	A	A	A	A	A	A	No	No	No	Yes	B	A	Yes	Yes	No	No	A	A	A
871	B	A	B	A	A	A	A	B	A	A	A	Yes	Yes	Yes	Yes	B	A	Yes	No	No	No	A	B	C
872	B	C	A	A	B	B	B	B	B	A	A	No	No	Yes	Yes	B	A	Yes	Yes	No	No	A	B	A
873	B	A	A	B	A	A	B	B	C	C	A	No	No	No	Yes	B	A	Yes	Yes	Yes	No	A	B	C
874	A	B	A	A	A	B	B	E	A	A	A	Yes	No	No	No	B	A	No	Yes	Yes	No	A	A	B
875	A	B	A	A	A	A	B	D	A	A	A	No	No	No	Yes	B	A	Yes	No	No	No	A	A	C
876	B	A	A	A	A	A	B	A	A	A	A	Yes	Yes	Yes	Yes	B	A	Yes	Yes	Yes	No	A	A	A
877	A	B	A	B	A	B	B	F	B	A	A	No	No	No	No	B	A	Yes	Yes	No	No	A	A	A
878	A	B	A	A	A	B	B	C	B	B	A	No	No	No	Yes	B	A	Yes	Yes	No	No	A	A	A
879	B	A	A	B	A	A	B	B	B	B	A	No	No	No	Yes	B	A	No	Yes	Yes	No	A	A	C
880	A	B	A	A	A	B	B	A	B	A	B	Yes	Yes	Yes	No	A	A	Yes	No	Yes	Yes	A	A	A
881	A	B	A	A	B	A	B	F	B	B	A	No	No	No	Yes	B	A	Yes	Yes	No	No	A	A	A
882	B	B	A	A	A	B	B	C	A	A	A	Yes	No	No	No	B	A	Yes	No	No	No	A	A	C
883	A	C	A	B	A	B	B	B	A	A	B	No	No	Yes	Yes	A	A	No	Yes	No	No	A	B	A
884	A	B	B	B	B	B	B	A	B	A	A	No	No	No	Yes	B	A	No	Yes	No	No	A	B	C
885	B	B	A	B	B	B	B	A	B	A	A	No	No	Yes	Yes	B	A	Yes	Yes	Yes	No	A	A	A
886	A	A	A	B	B	A	A	B	A	A	A	No	No	Yes	Yes	A	A	No	No	No	Yes	A	A	A
887	A	B	A	B	A	B	B	F	B	B	A	No	No	No	Yes	B	A	No	Yes	Yes	No	A	B	C
888	B	B	A	B	B	A	B	E	A	A	A	Yes	Yes	Yes	Yes	A	A	No	No	No	Yes	A	A	A
889	A	A	A	A	A	A	B	A	B	B	A	No	No	No	Yes	B	A	Yes	Yes	Yes	No	A	B	A
890	A	A	A	B	A	B	B	C	A	A	A	No	No	No	Yes	B	A	Yes	Yes	Yes	No	A	B	A
891	A	A	A	B	A	B	B	C	A	A	A	Yes	No	No	Yes	C	A	Yes	Yes	No	No	A	B	A
892	A	B	A	B	B	B	B	A	C	C	A	No	No	No	Yes	C	A	Yes	Yes	Yes	No	A	A	A
893	B	C	A	B	B	B	B	A	B	B	A	No	No	No	Yes	B	A	No	Yes	No	No	A	B	C
894	B	A	A	A	A	B	B	A	C	B	A	No	No	No	No	B	A	No	Yes	No	No	A	B	A
895	A	B	A	B	B	B	B	F	B	A	A	No	No	Yes	Yes	B	B	No	Yes	No	No	A	A	E
896	A	B	A	A	A	B	B	D	B	A	A	Yes	No	No	Yes	A	A	Yes	No	No	No	A	B	E
897	A	B	A	B	B	B	B	A	B	A	A	No	No	No	No	A	B	Yes	Yes	Yes	No	A	A	A
898	B	A	A	A	A	A	B	C	C	A	A	No	No	No	Yes	B	A	Yes	No	Yes	No	A	A	C
899	B	A	A	A	A	A	A	E	A	A	A	No	No	No	Yes	B	A	No	No	No	Yes	A	A	E
900	A	C	B	B	A	B	B	C	C	C	A	No	No	No	Yes	B	A	Yes	Yes	Yes	No	A	A	E
901	A	C	A	B	A	B	B	F	A	A	A	No	No	No	Yes	B	A	Yes	No	No	No	A	B	C
902	B	C	A	B	A	A	B	A	B	B	A	No	No	Yes	Yes	B	A	No	Yes	Yes	No	A	A	C
903	A	A	A	B	A	B	B	F	A	A	A	No	No	Yes	Yes	B	A	Yes	No	No	No	A	B	C
904	A	A	A	A	A	B	B	A	B	A	B	No	No	Yes	Yes	B	A	No	No	No	Yes	A	A	A
905	B	B	A	A	A	A	A	E	C	B	B	No	No	No	Yes	B	A	Yes	Yes	Yes	No	B	A	A
906	A	B	A	A	A	B	B	A	B	B	B	Yes	No	No	No	B	A	Yes	Yes	Yes	No	A	A	A
907	B	A	A	B	B	A	B	A	B	B	A	No	No	No	Yes	B	B	No	Yes	Yes	No	A	B	B
908	A	C	A	B	A	B	B	A	A	A	A	No	No	No	Yes	B	A	Yes	Yes	No	No	A	A	D
909	A	C	A	B	B	B	B	E	A	A	A	No	No	No	Yes	B	A	No	Yes	No	No	A	A	A
910	B	A	A	A	A	A	A	A	A	A	A	No	No	No	No	A	A	Yes	Yes	Yes	No	A	B	B
911	A	A	A	B	A	A	A	A	A	A	A	No	No	No	Yes	B	A	Yes	Yes	Yes	No	A	A	A
912	B	B	A	B	B	B	B	D	B	A	B	No	No	No	Yes	B	A	No	Yes	No	No	B	A	C
913	B	B	B	A	A	B	B	A	B	B	A	No	No	No	Yes	B	A	Yes	Yes	Yes	No	A	A	A
914	A	B	A	B	A	B	B	F	B	A	A	Yes	Yes	Yes	Yes	B	A	No	Yes	No	No	A	A	A
915	B	A	A	B	A	A	A	B	A	A	A	No	No	No	Yes	B	A	No	Yes	Yes	No	A	B	C
916	B	B	A	B	B	B	A	D	A	A	A	Yes	Yes	Yes	Yes	B	A	Yes	Yes	No	No	A	A	A
917	A	B	B	B	A	A	B	A	C	A	B	No	Yes	No	No	C	B	No	Yes	No	No	B	A	B
918	B	A	A	B	B	B	B	A	B	A	A	No	No	No	Yes	B	A	Yes	No	No	No	A	B	A
919	B	B	A	B	B	B	B	F	C	C	A	Yes	No	No	No	B	A	Yes	Yes	Yes	No	B	B	D
920	B	A	A	A	B	A	A	F	A	A	A	No	No	No	Yes	B	A	No	Yes	No	No	A	B	C
921	B	A	A	B	A	A	B	B	B	B	A	Yes	Yes	Yes	Yes	B	A	No	Yes	Yes	No	A	B	C
922	B	A	A	B	A	A	B	B	A	A	A	Yes	No	Yes	Yes	B	B	Yes	No	No	No	A	B	B
923	B	B	A	A	A	A	A	B	B	A	C	Yes	No	No	Yes	B	A	Yes	No	No	No	A	A	A
924	B	A	B	A	A	A	A	C	B	B	A	No	No	No	No	B	A	Yes	No	Yes	No	A	A	B
925	B	A	A	A	A	A	A	E	C	A	A	Yes	Yes	Yes	No	B	A	No	Yes	No	No	A	A	B
926	B	A	A	A	B	A	A	A	B	B	A	No	No	No	No	A	A	No	Yes	No	No	A	A	C
927	B	A	A	A	A	A	A	A	B	A	A	No	No	No	No	A	A	No	No	No	Yes	B	A	B
928	B	A	A	A	A	A	B	A	B	B	A	No	No	No	Yes	A	B	No	Yes	No	No	A	A	C
929	A	A	B	A	B	A	A	A	A	A	A	Yes	Yes	No	Yes	C	A	Yes	Yes	Yes	No	A	A	C
930	B	A	A	B	B	A	B	B	B	A	A	No	No	No	Yes	B	A	No	Yes	Yes	No	A	A	B
931	B	A	A	A	A	A	A	B	C	C	A	Yes	Yes	Yes	Yes	B	A	Yes	Yes	Yes	No	A	A	A
932	B	A	A	B	B	A	B	E	A	A	A	Yes	Yes	Yes	Yes	B	A	Yes	Yes	No	No	A	A	A
933	B	A	A	B	B	A	A	A	A	A	A	Yes	Yes	Yes	Yes	B	A	No	No	Yes	No	A	A	A
934	B	A	A	A	A	A	B	A	B	A	A	No	No	No	Yes	B	A	Yes	Yes	Yes	No	A	B	A
935	A	B	A	B	B	B	B	A	B	B	A	No	Yes	Yes	Yes	B	A	Yes	Yes	Yes	No	A	A	C
936	A	C	A	A	A	B	B	B	A	A	A	No	No	No	No	A	A	Yes	No	Yes	No	A	A	A
937	A	C	A	B	A	B	B	C	B	B	A	No	No	No	Yes	A	A	Yes	Yes	Yes	No	A	B	C
938	B	B	B	B	B	B	B	F	B	A	A	No	No	No	Yes	A	A	Yes	Yes	Yes	Yes	A	A	D
939	B	C	A	A	B	B	B	F	B	A	B	No	No	No	Yes	B	A	Yes	Yes	No	No	B	B	A
940	B	C	A	A	A	B	B	B	B	B	A	Yes	Yes	Yes	Yes	B	A	No	Yes	No	No	A	B	A
941	B	C	A	A	A	B	B	A	C	B	B	Yes	Yes	Yes	Yes	B	A	Yes	Yes	No	No	A	A	B
942	A	C	A	A	B	A	B	C	C	C	A	No	No	No	No	B	A	No	Yes	Yes	No	B	A	A
943	B	C	A	B	B	A	B	C	C	C	A	No	No	No	Yes	B	A	No	Yes	No	No	A	B	A
944	B	B	A	A	A	A	B	D	A	A	A	No	No	No	Yes	B	A	No	Yes	Yes	No	A	B	C
945	B	B	B	B	B	B	B	C	B	A	A	No	No	No	Yes	B	A	No	Yes	No	No	B	A	D
946	A	A	A	A	B	A	B	B	A	A	A	No	No	Yes	Yes	A	A	No	Yes	No	No	A	A	A
947	B	A	A	A	A	B	B	C	B	B	A	No	No	Yes	Yes	B	A	Yes	Yes	Yes	No	A	A	A

## Sheet: 工作表1
13.1.Taking medical history & conducting physical examination	13.2.Noninvasive medical procedures like dressing changes	13.3.Low-risk invasive medical procedures like venous blood draws	13.4.High-risk invasive medical procedures like bone marrow aspiration and lumber puncture							16.1.It will hinder normal care	16.2.It will negatively affect development of a young doctor	16.3.It will negatively affect the doctor-patient relationships	16.4.It will not bear serious negative effects
0	0	0	1							0	1	0	0
1	1	1	1							0	1	1	0
0	0	0	0							1	1	0	0
0	0	1	1							0	0	0	1
0	0	1	1							1	1	0	0
0	0	0	0							0	1	0	0
0	0	0	1							0	1	0	0
0	0	1	1							0	1	0	1
0	0	1	1							0	0	0	1
1	1	1	1							0	0	0	1
0	0	0	1							1	1	1	0
1	1	1	1							1	0	0	0
1	0	1	1							1	1	1	0
0	0	1	1							0	0	0	1
0	0	0	1							1	1	1	0
0	0	0	1							1	1	1	0
0	0	0	1							1	1	1	0
0	0	0	0							0	1	0	0
0	0	1	1							1	0	0	0
1	1	1	1							1	1	0	0
1	1	0	0							0	0	1	0
1	1	1	1							0	0	0	1
0	0	0	1							0	1	0	0
0	0	1	1							1	1	0	0
0	0	0	1							0	1	0	0
0	0	0	1							1	1	0	0
0	0	0	0							1	1	0	0
0	0	0	1							0	1	0	0
0	0	0	0							1	1	0	0
0	0	1	1							1	0	1	0
0	0	0	0							1	0	0	0
0	0	0	1							0	0	0	1
0	0	1	1							0	1	0	0
0	0	0	0							1	0	0	0
0	0	1	1							0	1	0	0
0	0	0	1							0	1	0	0
1	1	1	1							1	1	0	0
0	0	0	1							0	1	0	0
0	0	0	1							0	1	0	0
0	0	0	1							1	1	0	1
0	0	0	1							0	1	1	0
0	0	0	1							1	1	0	0
0	0	0	1							0	1	0	0
0	0	0	1							1	0	0	0
0	0	1	1							1	0	1	0
0	0	1	1							1	1	1	0
1	1	0	1							1	1	1	0
0	0	1	1							1	0	0	0
1	1	1	1							1	1	1	0
0	0	0	1							1	0	0	0
0	0	0	1							1	1	1	0
0	0	0	1							1	1	1	0
1	1	1	1							0	1	1	0
0	0	0	1							0	1	0	0
0	0	0	1							0	1	1	0
0	0	0	1							0	1	0	0
0	0	0	0							0	0	1	0
1	0	0	1							0	1	1	0
0	0	0	1							1	0	0	1
0	0	1	1							1	1	1	1
0	0	1	1							1	1	0	0
0	1	1	1							1	1	0	0
0	0	0	1							0	0	1	0
0	0	1	1							1	1	1	0
0	0	0	1							0	1	0	0
0	0	0	0							1	0	0	1
0	0	1	1							0	0	1	0
0	1	1	1							0	0	0	1
0	0	0	1							1	0	0	0
0	0	1	1							0	1	0	0
0	0	1	1							0	0	1	0
0	0	1	1							1	1	0	0
0	0	0	1							0	1	0	0
0	0	0	1							0	1	0	0
0	0	1	0							0	1	0	0
0	0	0	1							0	0	1	0
0	0	0	1							0	0	1	0
0	0	0	1							1	0	0	0
0	0	0	1							1	1	1	0
0	0	0	1							0	1	0	0
0	0	0	0							1	0	0	0
0	0	1	1							1	0	0	0
0	0	0	1							1	1	0	0
0	0	0	1							0	1	1	0
0	0	0	1							0	1	0	0
0	0	0	1							0	1	0	0
0	0	0	1							1	0	0	0
0	0	1	1							1	1	1	0
0	0	0	1							0	1	0	0
0	0	0	1							0	1	0	0
0	0	0	1							0	1	0	0
1	1	1	1							0	1	0	0
0	0	0	1							1	1	0	0
0	0	0	0							0	1	1	0
0	0	1	1							1	0	0	0
0	0	0	1							1	0	0	0
0	0	0	0							1	0	0	0
0	0	0	1							0	1	0	0
0	0	0	1							0	1	0	0
0	0	1	1							0	1	0	0
0	0	0	0							1	0	0	0
0	0	1	1							1	1	1	0
0	0	0	1							1	0	0	0
0	0	0	1							1	1	0	0
0	0	0	1							1	0	0	0
1	1	0	1							0	1	0	0
0	0	0	1							0	0	1	0
0	0	1	1							1	1	0	1
0	0	0	1							1	1	0	0
0	0	0	1							0	1	0	0
0	0	0	1							1	0	0	0
0	0	0	1							1	0	0	0
0	0	0	1							0	1	0	0
0	0	0	1							1	1	0	0
0	1	1	0							1	0	0	0
0	0	1	1							1	0	0	0
0	0	0	0							0	1	0	0
0	0	0	1							1	1	0	0
0	0	0	0							0	1	0	0
0	0	1	1							1	0	0	0
0	0	0	1							0	0	0	1
1	0	1	1							0	0	0	1
0	0	0	1							1	1	1	0
0	0	0	0							0	1	0	0
0	0	0	1							0	1	0	0
0	0	0	0							0	1	1	0
0	0	0	1							0	1	0	0
0	0	0	1							1	1	0	0
0	0	0	1							0	1	0	0
0	0	0	1							0	0	0	1
0	0	0	0							0	1	1	0
0	0	1	1							0	1	0	0
1	0	0	0							0	1	0	0
0	0	1	1							0	1	0	0
0	0	0	0							1	1	0	0
0	0	1	1							0	1	1	0
0	0	0	1							1	1	1	0
0	0	0	1							0	1	1	0
0	0	0	1							1	1	0	0
0	0	0	1							0	0	1	0
0	0	0	1							0	1	0	0
0	0	0	0							0	0	1	0
0	0	0	1							1	1	0	0
0	0	0	1							0	0	0	1
0	0	0	1							0	1	0	0
1	0	0	0							0	1	0	0
1	0	0	0							0	0	0	1
0	0	0	1							0	1	0	1
0	0	0	1							0	1	0	0
0	0	0	1							1	0	0	0
0	0	1	1							0	1	0	0
0	0	0	0							0	1	0	0
0	0	0	0							1	0	0	0
0	0	0	1							0	1	0	0
0	0	1	0							0	0	1	0
1	1	1	1							1	1	1	1
0	0	1	1							0	0	1	0
1	1	0	0							1	1	0	0
0	0	0	1							0	1	0	0
0	0	1	1							1	1	0	0
0	0	0	0							1	1	1	0
1	1	0	1							0	1	0	0
1	1	1	1							0	1	0	0
0	0	0	0							0	0	0	1
1	0	0	0							0	0	1	0
0	0	1	1							1	0	0	0
0	0	1	1							1	0	0	0
0	0	0	0							1	0	0	0
0	0	1	1							0	1	0	0
0	0	0	0							1	1	0	0
1	1	1	1							1	0	0	0
0	0	0	0							1	1	1	0
0	1	0	0							1	0	0	0
0	0	1	1							0	0	1	0
0	0	1	1							1	0	0	0
0	0	0	1							0	0	0	1
0	0	1	1							1	0	0	0
0	0	1	1							0	1	0	0
0	0	0	1							1	0	1	0
0	0	0	1							0	1	0	0
0	0	1	1							0	1	0	0
0	0	0	1							1	1	0	0
0	0	0	0							0	1	0	0
0	0	0	1							1	1	1	0
0	0	0	1							0	1	0	0
0	0	0	0							0	0	0	1
0	0	1	1							0	1	0	0
0	0	0	0							0	0	0	1
0	0	0	1							0	1	1	0
1	1	1	1							0	0	0	1
0	0	0	0							0	1	1	0
1	1	1	0							0	1	0	0
1	1	1	1							0	1	0	0
1	1	1	1							0	1	1	0
0	0	0	1							0	1	0	0
0	0	1	1							1	0	0	0
0	0	0	1							0	1	0	0
1	0	0	1							1	0	0	0
0	0	0	1							0	0	1	0
0	0	0	1							1	1	1	0
0	0	0	1							0	1	1	0
0	0	0	1							0	0	0	1
0	0	0	1							0	1	0	0
0	1	0	0							1	1	1	1
0	0	0	1							0	1	0	0
0	0	0	0							0	1	0	0
0	0	0	1							0	1	0	0
0	0	0	1							0	1	0	0
0	0	0	1							0	1	0	0
1	1	1	1							0	1	0	0
0	1	1	1							1	1	0	0
0	0	1	1							0	1	0	0
0	0	0	0							0	0	0	1
0	0	0	1							0	1	0	0
1	1	1	1							1	1	1	0
0	0	0	1							0	1	0	0
0	0	0	1							1	1	1	0
1	1	1	1							1	1	0	0
1	1	1	1							1	1	0	0
1	0	0	0							0	1	0	0
0	0	0	1							1	1	1	0
0	0	0	1							1	0	0	0
0	0	1	1							1	1	1	0
0	0	1	1							0	1	0	0
0	0	0	1							1	1	1	0
0	0	1	1							1	1	1	0
1	1	0	0							0	1	0	0
0	0	0	1							1	1	0	0
1	1	1	1							0	0	0	1
0	0	0	0							0	1	1	0
0	0	0	1							1	1	0	0
0	0	1	1							1	1	1	0
0	0	1	1							1	0	0	0
0	0	0	1							0	1	1	0
0	0	0	1							0	1	0	0
0	0	1	1							1	1	1	0
1	1	0	0							1	1	1	1
0	0	1	1							0	1	0	0
1	1	1	1							1	1	1	0
0	0	1	1							0	1	0	0
0	0	0	1							1	0	0	0
0	0	0	1							0	0	1	0
0	0	0	0							0	1	1	0
0	0	0	1							0	1	0	0
0	0	1	1							0	0	1	0
0	0	1	1							0	1	0	0
0	0	0	1							0	1	0	0
0	0	0	1							0	0	0	1
0	0	1	1							1	1	1	0
0	0	0	1							1	0	0	0
0	0	0	1							0	1	0	0
0	0	0	1							1	0	0	0
0	0	0	1							1	1	1	0
0	0	1	1							0	0	1	0
0	0	0	1							1	1	0	0
0	0	0	0							0	1	0	0
1	1	1	1							0	1	0	0
0	0	0	1							1	0	0	0
0	0	0	0							0	0	1	0
1	1	1	1							1	0	1	0
0	0	0	1							0	0	1	0
0	0	0	1							1	1	0	0
1	1	1	0							1	1	1	0
0	0	0	1							0	0	0	1
0	0	0	0							1	1	0	0
0	0	0	0							0	1	0	0
0	0	0	1							1	1	0	0
0	0	1	1							1	1	1	0
0	0	1	1							0	1	0	0
0	0	0	1							1	1	1	0
1	0	0	0							1	0	0	0
0	0	0	1							0	1	0	0
0	0	0	1							0	0	0	1
1	0	0	0							0	1	1	0
0	0	1	1							0	1	0	0
0	1	0	0							0	0	1	0
0	0	0	1							1	1	0	0
0	0	0	0							1	1	0	0
0	0	0	1							1	1	1	0
0	0	0	1							0	1	0	0
0	0	1	1							1	1	1	0
0	0	0	1							1	0	0	0
0	0	0	1							1	1	1	0
0	0	0	0							0	1	0	0
0	0	0	1							1	1	1	0
0	0	0	0							1	1	1	0
0	0	0	1							0	1	0	0
1	1	1	1							1	0	0	0
0	0	1	1							1	1	1	0
0	0	0	1							1	0	0	0
0	0	0	0							0	0	0	1
0	0	1	1							0	0	0	1
0	0	0	1							0	0	0	1
0	0	0	1							1	1	1	0
0	0	0	1							0	0	1	0
0	0	0	0							0	0	0	1
0	0	0	1							1	1	0	0
0	0	0	1							1	1	0	0
1	0	0	0							1	0	0	0
0	0	0	1							0	1	0	0
0	0	0	0							0	1	1	0
0	0	0	1							0	0	1	0
0	0	1	1							1	1	1	0
1	0	0	0							0	1	0	0
0	0	0	1							1	0	0	0
0	0	0	0							0	1	1	0
0	0	0	1							1	1	1	0
0	0	0	1							0	1	0	0
0	0	0	1							0	0	0	1
0	0	0	1							0	1	0	0
0	0	0	0							0	0	0	1
1	0	0	0							0	1	1	0
0	0	1	1							1	1	0	0
0	0	0	1							1	1	0	0
1	1	1	1							0	1	0	0
0	0	0	0							1	1	1	0
0	0	1	1							1	0	0	0
0	0	1	1							0	0	1	0
0	0	1	1							0	1	0	0
1	0	1	1							1	0	0	0
0	0	1	1							1	1	0	0
0	0	1	1							1	1	1	0
0	0	0	0							1	0	1	0
1	1	1	1							1	1	1	1
0	0	0	1							1	1	1	0
0	0	0	1							0	0	0	1
0	0	0	1							1	1	0	0
0	0	0	1							0	1	0	0
0	0	1	1							1	0	0	0
0	0	0	1							0	1	0	0
0	0	0	1							0	1	0	0
0	0	0	1							1	1	0	0
0	0	0	1							0	0	0	1
1	1	1	1							0	1	0	1
0	1	0	0							0	1	0	0
0	0	0	1							0	0	0	1
0	0	0	1							1	1	0	0
0	0	1	1							1	1	1	0
0	0	0	1							0	1	0	0
0	0	0	0							1	1	1	0
0	0	0	1							1	0	0	0
0	0	0	1							0	1	0	0
1	0	0	0							0	1	0	0
0	0	1	1							1	0	1	0
0	0	1	1							0	1	0	0
1	1	1	1							0	0	0	1
0	1	0	1							0	0	1	0
0	0	0	1							0	1	1	0
0	0	0	0							0	0	0	1
0	1	1	1							1	1	0	0
0	0	1	1							0	1	0	0
0	0	1	1							0	1	0	0
0	0	0	1							0	1	0	0
0	0	1	0							1	0	0	0
0	0	1	1							0	0	0	1
0	0	1	1							1	1	0	0
0	1	0	1							0	1	0	0
0	0	1	1							0	0	0	1
0	0	1	1							1	0	0	0
0	0	0	1							0	1	0	0
0	0	0	1							1	1	0	0
0	0	0	1							0	0	0	1
1	1	1	1							1	1	1	0
1	1	1	1							0	0	0	1
0	1	1	1							1	0	0	0
1	1	1	1							0	0	0	1
0	0	0	1							1	1	1	0
1	1	1	1							0	0	1	0
0	0	0	1							0	1	0	0
0	0	0	1							1	1	0	0
0	0	1	1							0	1	1	0
0	1	1	1							0	1	1	0
0	0	0	1							0	0	1	0
1	0	0	0							1	1	0	0
0	0	0	1							1	0	0	0
0	0	0	1							1	1	0	0
0	0	0	1							0	1	0	0
1	0	0	1							1	0	1	0
0	0	0	1							1	1	0	0
0	0	1	1							0	1	0	0
0	0	1	1							1	1	0	0
0	0	1	1							0	1	0	0
0	0	0	0							1	1	0	0
0	0	0	1							0	1	0	0
1	1	1	0							0	0	1	0
0	0	0	0							0	1	0	0
0	0	0	1							0	1	0	0
1	1	1	1							1	0	1	0
0	0	1	1							0	1	0	0
1	1	1	0							1	1	0	0
0	0	0	1							0	1	1	0
1	1	1	1							0	1	1	0
0	1	1	1							1	1	1	0
0	0	0	1							1	0	0	0
0	0	0	0							1	0	1	0
0	0	0	0							1	0	0	0
0	0	1	1							1	1	0	0
0	0	0	1							1	0	1	0
1	1	1	1							1	1	1	0
0	0	0	0							1	1	0	0
0	0	0	0							0	1	0	0
0	0	0	0							0	1	1	0
0	0	0	0							0	1	0	0
0	0	0	1							1	1	0	0
0	0	0	0							0	1	0	0
0	0	0	1							0	1	0	0
0	0	0	0							0	0	1	0
0	0	1	1							0	1	1	0
0	0	1	1							0	1	0	0
0	0	0	0							0	0	0	1
1	1	1	1							0	0	0	1
1	1	1	1							1	1	1	0
0	0	1	1							0	1	0	0
0	0	0	1							0	1	0	0
0	1	1	1							1	0	0	0
0	0	0	0							1	0	0	0
0	0	0	0							0	1	0	0
0	0	0	0							1	1	1	0
0	0	0	1							0	1	0	0
0	0	0	0							1	1	0	0
0	0	0	1							0	1	0	0
0	0	1	1							0	1	0	0
0	0	0	0							0	1	0	0
0	0	1	1							0	1	0	0
0	0	1	1							1	0	1	0
0	0	0	0							0	0	0	1
1	1	1	1							1	1	1	0
0	0	0	0							0	1	1	0
0	1	1	1							0	1	0	0
1	1	1	1							1	0	0	0
0	0	1	1							0	1	0	0
0	0	0	1							0	0	0	1
0	0	0	1							0	1	0	0
0	0	1	1							1	0	1	0
0	0	0	0							0	0	1	0
1	1	1	1							0	0	1	0
0	0	0	1							0	1	0	0
0	0	0	1							0	0	0	1
0	0	1	1							0	0	0	1
0	0	0	0							0	0	0	1
0	0	1	1							1	0	0	0
1	1	1	0							1	0	0	1
0	0	0	0							0	0	1	0
0	0	1	1							0	1	1	0
0	0	0	0							0	0	0	1
1	1	1	1							0	1	0	0
0	0	1	1							0	1	0	0
0	0	1	1							1	1	0	0
0	0	0	1							0	1	0	0
1	0	0	0							1	1	1	0
0	0	0	0							1	1	0	0
0	0	1	1							1	0	1	0
1	1	1	1							1	1	0	0
1	1	1	1							1	1	1	0
0	0	0	1							1	1	1	1
1	1	1	1							1	0	0	0
1	1	0	0							0	1	0	0
0	0	0	0							0	1	0	0
0	0	0	1							0	1	0	0
0	0	0	1							1	1	1	0
1	1	1	1							0	0	0	1
0	0	0	1							1	1	1	0
0	0	0	1							0	1	1	0
0	0	1	1							1	0	0	0
0	0	0	0							0	0	0	1
1	0	0	1							0	1	0	0
0	0	0	1							1	1	0	0
0	1	1	1							0	1	0	0
0	0	1	1							0	0	0	1
1	1	1	1							0	0	0	1
0	0	1	1							1	0	1	0
0	0	1	1							1	1	0	0
0	0	0	1							1	0	0	0
0	0	0	1							1	0	0	0
0	0	1	1							1	1	1	0
0	0	1	1							1	1	1	0
0	0	0	1							0	1	0	0
1	1	1	1							1	1	1	0
0	0	0	0							1	0	0	0
0	0	0	1							0	0	0	1
0	0	0	1							0	1	0	0
0	0	0	0							1	0	0	0
0	0	0	1							1	1	0	0
0	0	0	1							0	0	0	1
0	0	1	1							0	1	1	0
0	0	1	1							1	0	1	0
0	0	1	1							1	1	0	0
0	0	0	1							1	1	0	0
1	1	1	1							0	0	0	1
0	0	1	1							0	1	0	0
1	1	1	0							1	0	0	0
0	0	0	1							1	1	1	0
1	0	0	0							1	0	1	0
0	0	0	0							0	1	0	0
0	0	1	1							0	0	1	0
0	0	1	1							1	0	0	0
1	1	1	0							1	1	1	0
0	0	0	0							1	1	1	0
0	0	1	1							0	1	0	0
0	0	0	0							0	1	0	0
0	0	0	1							0	1	0	0
0	0	1	1							0	1	0	0
0	0	1	1							0	1	0	0
0	0	0	1							0	1	1	0
0	0	0	1							0	0	0	1
0	0	0	0							0	1	0	0
0	0	0	0							1	1	1	0
0	0	0	1							0	1	0	0
0	0	0	1							0	1	0	0
0	0	0	1							1	0	1	0
0	0	0	1							0	1	0	0
0	0	1	1							0	1	0	0
1	1	1	0							0	0	1	1
0	0	0	1							1	1	0	0
0	0	1	1							0	1	0	0
0	0	0	0							0	0	1	0
0	0	1	1							0	0	0	1
0	0	0	1							1	1	1	0
0	0	1	1							0	1	0	0
0	0	0	1							1	1	1	1
0	0	0	1							0	1	1	0
0	0	0	0							0	1	0	0
1	1	1	1							0	0	0	1
1	1	1	1							1	0	1	0
0	0	0	0							0	1	0	0
0	0	0	1							0	1	0	0
0	0	0	1							0	1	1	0
1	1	1	1							0	1	0	0
0	0	1	1							0	0	0	1
0	0	0	1							0	1	0	0
0	0	0	0							0	1	0	0
0	0	0	0							1	0	0	0
0	0	1	1							1	1	0	0
1	1	1	1							1	0	0	0
0	0	0	0							0	0	1	0
0	0	1	1							1	1	0	0
0	0	0	1							0	1	0	0
0	0	1	1							1	1	1	0
0	0	0	1							0	1	0	0
0	0	0	0							1	1	0	0
0	0	0	1							1	1	1	0
0	0	1	1							1	0	0	0
0	0	0	0							0	0	1	0
1	0	1	1							0	1	1	0
0	0	0	0							0	1	0	0
1	0	1	1							0	0	1	0
1	1	1	1							0	0	0	1
0	0	0	0							1	0	0	0
0	0	1	1							0	1	0	0
1	0	0	0							0	0	0	1
0	0	1	1							0	1	1	0
0	0	1	1							0	0	0	1
0	0	1	1							0	1	0	0
0	0	1	1							1	0	0	0
0	0	0	0							0	0	0	1
0	0	0	0							1	0	0	0
0	0	0	0							0	1	0	0
0	0	0	0							0	0	0	1
1	1	0	0							0	1	1	0
0	0	0	1							0	0	1	0
0	0	0	1							0	1	0	1
1	0	0	0							1	0	0	0
0	0	0	0							1	0	0	0
1	1	1	1							1	0	0	0
0	0	0	0							0	1	0	0
0	0	0	0							0	1	0	0
1	0	0	1							1	1	0	0
0	0	1	1							1	1	1	0
0	0	0	0							0	1	0	0
0	0	1	1							1	1	1	0
0	0	0	0							1	1	0	0
0	0	1	1							1	1	0	0
0	0	0	1							0	0	0	1
1	1	1	0							0	0	0	1
1	1	1	1							1	0	0	0
0	0	1	1							0	0	0	1
0	0	1	1							1	0	1	0
0	0	0	0							1	1	1	0
0	0	0	0							1	0	0	0
0	0	0	0							1	1	0	0
0	0	0	1							0	1	0	0
0	0	0	1							1	0	0	0
0	0	1	1							1	1	1	0
1	0	0	0							1	1	0	0
1	1	0	0							0	0	1	0
0	0	0	1							1	0	0	0
0	0	1	1							0	0	0	1
1	1	1	1							0	0	1	1
0	0	1	1							1	0	0	0
0	0	0	1							0	1	0	0
1	1	0	0							0	1	1	0
1	0	1	1							1	0	0	0
0	0	1	1							1	1	0	0
0	0	0	1							0	0	0	1
0	0	0	1							0	1	0	0
0	0	0	1							0	0	1	0
0	0	0	1							0	1	0	0
0	0	0	0							0	1	0	0
0	0	1	1							1	1	0	0
0	0	1	1							1	1	0	0
0	0	1	0							0	1	0	0
0	0	0	0							0	1	0	0
1	0	0	1							0	0	0	1
0	0	1	1							1	1	0	0
0	0	1	1							0	0	0	1
1	1	1	1							0	0	1	0
0	0	1	1							1	0	0	0
1	0	0	0							0	1	0	0
0	0	1	1							0	0	0	1
0	0	0	1							1	0	1	0
0	0	0	1							0	0	1	0
0	0	0	0							0	0	0	1
0	0	0	1							0	0	1	0
0	0	0	1							0	1	0	0
0	0	0	1							1	1	1	0
0	0	0	0							0	1	0	0
0	0	0	1							1	1	0	0
0	0	0	1							1	1	1	0
0	0	0	0							1	1	1	0
0	0	0	1							0	0	1	0
1	1	1	1							0	0	1	0
0	0	0	0							1	1	0	0
0	0	1	1							1	0	0	0
0	0	1	1							1	1	0	0
1	0	0	0							0	0	0	1
1	1	1	0							0	1	1	0
0	0	0	0							1	1	0	0
0	1	1	0							0	1	0	0
0	0	0	1							0	0	1	0
0	0	0	1							1	1	1	0
0	0	1	1							0	1	0	0
0	0	0	1							0	0	1	0
0	0	0	1							0	0	0	1
0	0	0	1							1	0	0	0
0	0	0	1							0	1	0	0
1	0	0	1							1	0	0	0
0	0	0	1							0	1	0	0
0	0	0	1							1	1	0	0
0	0	0	1							0	0	1	0
0	0	0	0							1	0	0	0
0	0	0	1							0	1	0	0
0	0	0	1							0	1	0	0
0	0	0	0							0	1	0	0
0	0	0	0							0	1	0	0
0	0	0	1							0	1	0	0
0	0	0	1							1	1	0	0
0	0	0	1							0	0	0	1
0	0	0	0							1	1	0	0
0	0	0	1							0	1	0	0
0	0	0	1							0	1	0	0
0	0	0	1							1	1	0	0
0	0	0	0							0	1	0	0
0	0	1	1							0	0	0	1
0	0	0	1							0	1	0	0
0	0	0	1							1	0	0	0
0	0	0	1							0	1	0	0
0	0	0	1							0	1	0	0
0	0	0	1							0	1	0	0
0	0	0	1							0	1	0	0
0	0	0	1							1	1	1	0
0	0	1	1							0	1	0	0
0	0	0	0							1	1	1	0
0	0	1	1							1	0	0	1
1	0	0	1							1	0	0	1
0	0	1	1							0	1	1	0
0	0	0	0							0	0	0	1
0	0	0	0							0	0	0	1
0	0	0	1							0	1	0	0
0	0	1	1							0	0	0	1
0	0	0	1							1	1	1	0
1	1	1	0							1	1	0	0
0	0	0	1							1	0	0	0
0	0	1	1							0	0	1	0
0	0	1	1							0	1	0	0
0	0	0	1							1	1	0	1
0	0	0	1							1	1	0	1
0	1	1	1							0	1	0	0
0	0	1	1							1	1	0	0
0	0	0	1							0	1	1	0
0	0	0	1							0	1	1	0
0	0	0	0							0	0	1	0
1	0	0	1							1	1	0	0
1	1	1	1							1	0	1	0
1	0	0	1							1	0	0	0
0	0	0	1							1	0	1	0
0	0	0	0							1	1	0	0
0	0	0	0							1	1	0	0
1	1	1	1							1	1	0	0
0	0	0	0							1	1	0	0
0	0	1	1							0	0	1	1
1	0	1	1							1	1	1	0
0	0	0	0							1	1	1	0
0	0	0	0							0	0	1	0
0	0	0	0							0	0	1	0
0	0	0	1							1	1	1	0
0	0	0	1							0	0	1	0
0	0	0	1							0	0	0	1
1	1	1	1							0	0	1	0
0	1	0	0							0	0	0	1
1	1	1	1							0	1	0	0
0	0	1	0							0	0	0	1
0	0	0	1							0	1	1	0
1	1	0	0							0	0	1	1
0	0	0	0							1	1	1	0
0	0	0	1							1	1	0	0
0	0	1	1							0	0	0	1
0	0	0	0							0	0	1	0
0	0	0	0							1	0	0	0
0	0	0	0							0	1	1	0
1	0	0	0							1	0	0	0
1	1	1	1							1	1	0	0
0	0	0	1							1	1	1	0
0	0	0	1							1	1	0	0
1	1	1	1							1	0	1	0
1	0	1	0							0	0	1	0
0	1	0	1							0	0	1	0
1	1	1	0							1	0	1	0
1	1	1	0							0	0	0	1
1	1	1	1							1	1	1	0
1	1	1	1							1	0	1	0
0	0	0	1							1	0	1	0
0	0	1	1							1	1	1	0
0	0	0	1							0	1	0	1
0	0	0	1							0	1	0	0
0	0	1	1							0	1	0	0
0	0	0	1							0	1	0	0
0	0	0	0							1	1	1	0
0	0	1	1							0	1	0	0
0	0	1	1							1	1	1	0
0	0	1	1							0	0	0	1
0	0	1	1							1	0	0	0
0	0	0	1							1	0	0	0
1	0	1	0							1	0	1	0
1	0	0	0							1	0	1	0
0	0	0	0							0	1	0	0
0	0	1	1							1	1	0	0
0	0	1	1							0	0	0	1
0	0	0	1							0	1	0	0
1	1	1	1							1	1	1	0
0	0	1	1							0	0	1	1
1	1	1	1							1	1	1	0
0	0	0	1							0	1	0	0
0	0	1	1							1	1	0	0
0	0	0	1							1	1	0	0
0	0	0	1							1	0	1	0
0	1	1	1							1	1	0	1
0	0	0	1							0	0	0	1
0	0	1	0							1	0	0	0
0	0	0	1							1	1	0	0
0	0	0	0							0	1	0	0
0	0	0	1							0	1	0	0
0	0	0	0							0	0	0	1
1	1	1	1							1	0	1	0
0	0	0	0							1	1	1	0
0	0	0	1							1	1	0	0
1	1	1	1							0	1	0	0
0	0	0	1							1	1	1	0
1	0	0	0							0	0	1	1
0	0	0	0							0	1	0	0
1	1	1	1							1	0	1	1
0	0	0	1							1	1	0	0
0	0	0	0							1	1	0	0
0	0	1	1							0	1	1	0
0	0	0	1							0	1	0	0
1	1	1	1							0	0	1	0
0	1	1	1							1	1	1	0
1	1	1	1							0	1	1	0
1	1	1	1							1	0	0	0
0	0	1	1							0	0	0	1
0	0	1	1							1	1	1	0
0	0	0	1							0	1	1	0
0	0	0	1							0	1	0	0
0	0	1	1							0	1	1	0
0	0	0	1							0	1	0	0
0	0	0	1							1	1	0	0
0	0	0	1							1	1	0	0
0	0	0	1							0	1	1	0
0	0	0	1							0	1	0	0
1	1	0	0							0	1	1	0
0	0	0	1							1	1	1	0
1	1	1	1							0	0	0	1
0	0	0	0							1	1	0	0
0	0	0	1							1	1	0	0
0	0	0	1							1	1	0	0
0	0	0	1							0	1	0	0
0	0	0	1							0	1	0	0
0	0	1	1							0	0	0	1
0	0	0	1							0	1	0	0
0	0	1	1							1	0	0	0
1	1	1	1							0	0	1	0
0	0	1	1							0	1	0	0
0	0	0	1							0	1	0	0
0	0	0	1							0	1	0	0
0	0	0	0							0	0	0	1
1	1	0	0							1	0	1	0
0	0	0	1							0	1	0	0
0	1	1	1							0	1	0	0
0	0	0	1							1	1	1	0
0	0	1	1							0	0	0	1
0	0	0	1							1	1	0	0
0	0	0	1							0	1	0	0
0	0	0	1							0	1	0	0
0	0	0	1							1	1	1	0
0	0	1	1							1	0	0	0
0	0	0	0							0	1	0	0
0	0	0	1							0	1	0	0
0	0	1	1							1	1	1	0
0	0	0	1							1	0	0	0
0	0	1	0							1	0	0	0
0	0	1	1							1	0	0	0
0	0	1	1							1	1	0	0
0	0	0	0							0	0	1	0
0	0	0	1							1	1	0	0
0	0	0	1							0	1	1	0
0	0	0	1							0	1	0	0
0	0	0	1							0	1	1	0
1	0	0	0							0	1	0	0
0	0	0	0							0	0	0	1
0	0	0	1							0	1	0	0
0	0	0	1							0	1	0	0
0	0	1	1							1	1	0	0
0	0	0	1							0	1	0	0
0	0	0	0							0	1	1	0
0	0	1	1							1	1	0	0
0	0	0	1							1	1	1	0
0	0	0	1							0	1	0	0
0	0	1	1							0	1	0	0
0	0	1	1							0	1	1	0
0	0	0	1							1	0	0	0
0	0	1	1							1	1	0	0
0	0	0	1							1	1	0	0
0	0	0	0							0	0	0	1
0	0	0	0							0	1	0	0
0	0	0	1							0	1	0	0
0	0	0	1							1	1	0	0
0	0	1	1							0	1	1	0
0	0	0	1							1	1	0	0
0	0	0	1							0	1	0	0
0	0	1	1							0	1	0	0
0	0	0	1							1	1	0	0
0	0	0	1							1	0	0	0
0	0	1	1							0	0	0	1
0	0	0	0							1	1	0	0
0	0	1	1							1	1	1	0
0	0	1	1							0	0	0	1
1	1	1	1							0	1	0	0
0	0	0	0							0	1	0	0
1	1	1	0							1	1	1	1
0	0	0	1							1	0	0	0
0	0	1	1							1	0	1	0
0	0	0	0							1	1	1	0
0	0	0	1							1	0	0	0
0	0	0	0							0	0	0	1
0	0	1	1							0	1	0	0
0	0	1	1							0	0	1	0
0	0	0	1							0	1	0	0
0	0	0	0							0	0	0	1
0	0	0	1							1	1	1	0
0	0	0	1							1	1	1	1
0	0	1	1							1	1	0	1
0	0	0	1							0	1	0	0
0	0	0	1							0	1	0	0
0	0	0	1							1	1	0	0
0	0	0	1							0	1	0	0
0	0	0	1							0	1	0	0
0	0	0	1							0	1	0	0
0	0	0	1							0	1	1	0
0	0	0	1							0	1	1	0
0	0	0	1							1	0	1	0
0	0	0	1							1	1	0	0
1	1	1	1							1	0	0	0
0	0	1	1							1	1	0	0
0	0	0	1							1	1	1	0
1	0	0	0							0	1	1	0
0	0	0	1							1	0	0	0
1	1	1	1							1	1	1	0
0	0	0	0							1	1	0	0
0	0	0	1							1	1	0	0
0	0	0	1							0	1	1	0
1	1	1	0							1	0	1	1
0	0	0	1							1	1	0	0
1	0	0	0							1	0	0	0
0	0	1	1							0	1	0	0
0	0	0	1							0	1	0	0
0	0	1	1							1	1	1	0
0	0	1	1							0	0	0	1
0	0	0	1							0	1	1	0
1	1	1	1							0	0	0	1
0	0	0	1							1	1	1	0
0	0	0	1							1	1	1	0
1	0	0	1							1	1	0	0
0	0	0	1							1	1	1	0
0	0	0	1							0	1	0	0
0	0	0	0							0	1	0	0
0	0	1	1							0	1	0	0
1	0	0	1							1	0	0	0
0	0	0	0							1	1	1	0
0	0	0	1							1	0	1	0
0	0	0	1							0	0	0	1
0	0	0	1							1	1	1	0
0	0	0	1							1	0	0	0
0	0	1	1							0	1	1	0
0	0	1	1							1	0	0	0
0	0	1	1							0	0	0	1
0	0	0	1							1	1	1	0
1	0	0	0							1	1	1	0
0	0	0	1							0	1	1	0
0	0	0	1							1	1	0	0
0	0	0	1							0	1	0	0
0	0	0	0							1	1	1	0
0	0	0	1							1	1	1	0
0	0	0	1							0	1	0	0
0	0	0	1							1	1	1	0
1	1	1	1							0	1	0	0
0	0	0	1							0	1	1	0
1	1	1	1							1	1	0	0
0	1	0	0							0	1	0	0
0	0	0	1							1	0	0	0
1	0	0	0							1	1	1	0
0	0	0	1							0	1	0	0
1	1	1	1							0	1	1	0
1	0	1	1							1	0	0	0
1	0	0	1							1	0	0	0
0	0	0	0							1	0	1	0
1	1	1	0							0	1	0	0
0	0	0	0							0	1	0	0
0	0	0	0							0	0	0	1
0	0	0	1							0	1	0	0
1	1	0	1							1	1	1	0
0	0	0	1							0	1	1	0
1	1	1	1							1	1	1	0
1	1	1	1							1	1	0	0
1	1	1	1							0	0	1	0
0	0	0	1							1	1	1	0
0	1	1	1							1	1	1	0
0	0	0	0							1	0	1	0
0	0	0	1							1	1	1	0
0	0	0	1							1	1	1	1
0	0	0	1							1	1	0	0
1	1	1	1							0	1	0	0
1	1	1	1							1	1	0	0
0	0	0	0							0	1	1	0
0	0	0	1							0	1	0	0
0	0	0	1							0	1	1	0
0	0	0	1							0	1	0	0
0	0	1	1							0	1	0	0
0	0	1	1							1	1	1	0
